# Supplementary material for: EBV BART MicroRNAs Target Multiple Pro-apoptotic Cellular Genes to Promote Epithelial Cell Survival
Source: PLoS Pathog. 2015 Jun 12;11(6):e1004979. doi: 10.1371/journal.ppat.1004979 (PMC4466530; doi:10.1371/journal.ppat.1004979)
Supplement: S1 Table — Shown are the sequences of the two PCR primers used to clone human mRNA 3’UTRs, using mRNA obtained from 293T cells, the native 3’UTR length, the PCR-amplified 3’UTR length used in the indicator plasmids, the location of the BART miRNA binding clusters identified by the PAR-CLIP performed here using C666 cells and the miR-BART interaction sites on mRNA 3’UTRs proposed by others and reported in the literature. (XLSX) [file ppat.1004979.s006.xlsx]

## Sheet: Sheet1
Primer Name	Sequence	3'UTR Full Length	PCR Length	PCR Start	PCR End	Cluster Start	Cluster End	Proposed Site Start	Proposed Site End	Comments
CASZ1-FW-XHO1	5'-caactcgagAAGAAAGCAGGCGTGGTGAGAG-3'	2339	1373	829	2201	1866	1892	N/A
CASZ1-RV-XBA1	5'-caatctagaTTAATAACCAGGTGCCGAGGAGAC-3'
FEM1B-FW-XHO1	5'-caactcgagTGACTGGATATGTAAAGTCGTTT-3'	4623	1100	2	1101	22	42
FEM1B-RV-XBA1	5'-caatctagaCAGACACAATTACCTTTCAAGTGGC-3'
OCT1-FW-XHO	5'-caactcgagTGGGTAGAAGGGAAGACACCAAAG-3'	11536	2051	9130	11180	10089	10127			Captured in BC1 PAR-CLIP
OCT1-RV-SPE	5'-caaactagcAGATAACAAGGTCCAGCACGCAA-3'
ARID2-FW-XHO	5'-caactcgagAGCCACATTTCACATACTGTTACTG-3'	2964	2856	39	2894	403	432
ARID2-RV-NHE1	5'-caagctagcAATGAGACGAGTTCTCAGGTGTGGG-3'
CREBBP-FW-SAL	5'-caagtcgACTGAAAATCCAGGCATCTAGG-3'	2664	2511	49	2559	567	596
CREBBP-RV-XBA	5'-caatctagACAGCATGAGACACAGCGTTGG-3'
SH2B3-FW-XHO	5'-caactcgagAGGAGCACAGGCAGAAGTGTGAAC-3'	3321	3049	37	3085	1251	1271
SH2B3-RV-SPE	5'-caaactagtTCTAGCTTGTGGGAGATGTTAGAGC-3'
TP53INP1-FW-XHO	5'-caactcgagACCTCTGAAAACCAAACCAGTACCT-3'	4508	540	3928	4467	4411	4434
TP53INP1-RV-XBA	5'-caatctagaTGTAACTCCAGGTAGTGCAAAATG-3'
PAK2-FW-XHO	5'-ccactcgagTGGTATTATCTATGAGAACTTGAGC-3'	4242	1509	1479	2987	2229	2257
PAK2-RV-XBA	5'-ccatctagaACGCCTGTAACTGCAGCACTTTG-3'
PPP3R1-FW-XHO	5'-caactcgagAAGACGTCCAGCAATGCTCTCT-3'	2107	1988	62	2049	770	794
PPP3R1-RV-XBA	5'-caatctagACAACATGACGTATCATGCAGAAG-3'
TOMM22-FW-XHO	5'-caactcgagTGCTGTTTGAGCTGTCTCAGTG-3'	972	940	9	948	102	125			Captured in BC1 PAR-CLIP
TOMM22-RV-XBA	5'-caatctagaCCTATTCCCCAGAAATCAGTACTAT-3'
DICE1-FW-XHO	5'-caactcgagAATAGAATGTGGCCACTTATTTCAC-3'	525	520	6	525	N/A		6	30
DICE1-RV-XBA	5'-caatctagaTAAAATAGAGCATTTATTGATGGAA-3'
STAT1-FW-XHO	5'-caactcgagAATTTTTTTCATCTTCTCTGGCGAC-3'	1669	1616	7	1622			809	814	Not a seed
STAT1-RV-XBA	5'-caatctagaAGTGCAGTAAAATGAAACCATGCC-3'
CASP3-FW-XHO	5'-caactcgagCCAAGTGAGAAGATGGTATATTTGG-3'	1576	1546	29	1574			388	401	Not a seed
CASP3-RV-SPE	5'-caaactagtTTGAATGTATATTTTGAAATAAAAATGG-3'
BID-FW-XHO	5'-caactcgagTGTATAGCTGCTTCCAGTGTAGACG-3'	1409	1286	50	1335			734	743
BID-RV-XBA	5'-caatctagaAGCGTGGTATGTATTGCATGCTG-3'
PUMA-FW-XHO	5'-caactcgagAAGAAGCCAGGAGAGGGACG-3'	877	686	112	797			487	492
PUMA-RV-XBA	5'-caatctagaATTCATTCCGGTATCTACAGCAGC-3'
PTEN-FW-XHO	5'-caactcgagCATCTTAAGATCCACAAATGAAGGG-3'	6458	2457	742	3198			1762	1770	Not a seed
PTEN-RV-NHE	5'-caagctagcCATTATCCTGTACACATCATATTGG-3'
ECAD-FW-XHO	5'-caactcgagACTCTTTACATGGTGGTGATGTCC-3'	2049	1747	228	1974			1795	1800
ECAD-RV-XBA	5'-caatctagaATTGTTTTCCTTTTCCACCCCC-3'
EBF1-FW-NHE1	5'-caagctagcACAAACAAAATCACCGACCTTGC-3'	3191	2831	134	2964			N/A	N/A	Target sites not identified
EBF1-RV-MFE1	5'-caacaattgCCAGGGCAATGTTATGCAATCC-3'
BIM-FW-SAL	5'-caagtcgacTTTTGCTTGTTCAAACCAACAAGAC-3'	4217	4084	36	4119			N/A	N/A
BIM-RV-XBA	5'-caatctagaTTACCCTGTCAAAATTCATCAGTGC-3'
DICER-FW-XHO	5'-caactcgagAGAAAGATAAGGTTTTCGAGAGGAG-3'	4270	3095	463	3557			1092	1097
								1932	1937
DICER-RV-XBA	5'-caatctagaCCAGAAATTTACTTCCTGTTCACC-3'							2228	2233
								2779	2784
