# Supplementary material for: EBV BART MicroRNAs Target Multiple Pro-apoptotic Cellular Genes to Promote Epithelial Cell Survival
Source: PLoS Pathog. 2015 Jun 12;11(6):e1004979. doi: 10.1371/journal.ppat.1004979 (PMC4466530; doi:10.1371/journal.ppat.1004979)
Supplement: S3 Table — Shown are RISC-associated clusters captured by PAR-CLIP in C666 cells after Ago immunoprecipitation. Information including binding cluster loci on the human or EBV genome, computationally predicted miRNAs targeting these clusters, read counts, and cluster locations on mRNAs (3’UTR, 5’UTR, intron or intergenic regions) are provided. (XLSX) [file ppat.1004979.s008.xlsx]

## Sheet: TableS3-C666-PARCLIP
Chromosome	Strand	SiteStart	SiteEnd	SeedSequence	SeedType	ClusterID	ClusterSequence	miRNAs	FilterType	ReadCount	ModeLocation	ModeScore	ConversionLocationCount	ConversionEventCount	NonConversionEventCount	TranscriptLocation	TranscriptID	GeneName
Chromosome	Strand	ClusterStart	ClusterEnd	NA	MA	ClusterID	ClusterSequence	NA	FilterType	ReadCount	ModeLocation	ModeScore	ConversionLocationCount	ConversionEventCount	NonConversionEventCount	Intergenic	NA	NA
chr1	+	991576	991592	NA	MA	G3.1	AGCTCCCTTGGGTGGCC	NA	NA	5	991584	0.635544	1	5	15	Intergenic	NA	NA
chr1	+	1102511	1102517	TGCCCAG	7mer1A	G5.1	CATCTTACTGGGCAGCATTG	hsa-mir-1295	NA	22	1102514	0.783951	1	4	128	miRNA	hsa-mir-200b	hsa-mir-200b
chr1	+	1102540	1102563	NA	MA	G6.1	TAATACTGCCTGGTAATGATGACG	NA	NA	96	1102553	0.715343	4	64	542	miRNA	hsa-mir-200b	hsa-mir-200b
chr1	+	1103300	1103307	CAGACAGT	8mer2-9	G8.1	TAACACTGTCTGGTAACGATG	ebv-mir-bart11;ebv-mir-bart11;ebv-mir-bart11	NA	90	1103311	0.741346	3	51	417	miRNA	hsa-mir-200a	hsa-mir-200a
chr1	+	1104439	1104446	CAGACAGT	8mer2-9	G10.1	TAATACTGTCTGGTAAAACCG	ebv-mir-bart11;ebv-mir-bart11;ebv-mir-bart11	NA	102	1104449	0.720128	4	65	547	miRNA	hsa-mir-429	hsa-mir-429
chr1	+	1104437	1104443	ACAGTAT	7mer2-8	G10.1	TAATACTGTCTGGTAAAACCG	hsa-mir-144	NA	102	1104449	0.720128	4	65	547	miRNA	hsa-mir-429	hsa-mir-429
chr1	+	1375415	1375429	NA	MA	G12.1	GCGTCGTGTGGGTCC	NA	NA	5	1375424	0.653912	1	5	15	3UTR	ENST00000404702	VWA1
chr1	+	2056336	2056352	NA	MA	G21.1	CGTCGATTGTTCGTGGG	NA	NA	6	2056342	0.638245	1	6	30	intron	ENST00000418531	PRKCZ
chr1	+	2335206	2335213	TGTGTCAA	8mer2-9	G23.1	ATTATTTTGACACATTTCTTTGATACG	hsa-mir-592	NA	26	2335212	0.829272	2	26	294	Intergenic	NA	NA
chr1	+	2335211	2335217	GAAATGT	7mer2-8	G23.1	ATTATTTTGACACATTTCTTTGATACG	hsa-mir-203;hsa-mir-203	NA	26	2335212	0.829272	2	26	294	Intergenic	NA	NA
chr1	+	2335207	2335213	TGTGTCA	7mer1A	G23.1	ATTATTTTGACACATTTCTTTGATACG	hsa-mir-597	NA	26	2335212	0.829272	2	26	294	Intergenic	NA	NA
chr1	+	2379941	2379947	CGAGGAG	7mer2-8	G24.1	GACGATCTCCTCGGCG	hsa-mir-151	NA	16	2379950	0.676985	2	8	40	Intergenic	NA	NA
chr1	+	2428730	2428746	NA	MA	G25.1	GCGCCAGCTCCGGGGAT	NA	NA	5	2428746	0.981015	1	5	5	intron	ENST00000449969	PLCH2
chr1	+	2437240	2437253	NA	MA	G26.1	CCCGTTCGCTCAGC	NA	NA	5	2437244	0.567916	1	2	13	Intergenic	NA	NA
chr1	+	2536709	2536726	NA	MA	G28.1	CCTGGGTCTGTACTGACG	NA	NA	38	2536714	0.705685	1	38	152	Intergenic	NA	NA
chr1	+	2823396	2823402	GCCCAGA	7mer2-8	G31.1	CGGCGGTGACTCTGGGCGCG	hsa-mir-1295	LINE	35	2823386	0.984702	1	35	70	Intergenic	NA	NA
chr1	+	2823388	2823394	TCACCGC	7mer1A	G31.1	CGGCGGTGACTCTGGGCGCG	hsa-mir-2110	LINE	35	2823386	0.984702	1	35	70	Intergenic	NA	NA
chr1	+	2891861	2891876	NA	MA	G33.1	GGCTCGCTGGGGTCCG	NA	SINE	6	2891868	0.727691	1	6	12	Intergenic	NA	NA
chr1	+	3083633	3083647	NA	MA	G35.1	GACGATCTGGATTGC	NA	NA	13	3083647	0.723212	2	13	39	intron	ENST00000442529	PRDM16
chr1	+	3161732	3161746	NA	MA	G37.1	TGGATTCCGTGACGC	NA	NA	10	3161732	0.883105	1	10	30	intron	ENST00000442529	PRDM16
chr1	+	3164603	3164620	NA	MA	G38.1	AGAGGCTTTGGGGACGAA	NA	NA	9	3164603	0.743684	1	9	18	intron	ENST00000442529	PRDM16
chr1	+	3242518	3242531	NA	MA	G39.1	CGACGATCCTTGGT	NA	NA	13	3242528	0.581687	2	13	39	intron	ENST00000442529	PRDM16
chr1	+	3279774	3279781	TCGCGGGC	8mer2-9	G40.1	GCCCGCGACAGTGTGAGA	hsa-mir-3124	NA	20	3279791	0.744206	1	19	21	intron	ENST00000442529	PRDM16
chr1	+	3279784	3279791	TCTCACAC	8mer1A	G40.1	GCCCGCGACAGTGTGAGA	hsa-mir-342;hsa-mir-342;hsa-mir-342	NA	20	3279791	0.744206	1	19	21	intron	ENST00000442529	PRDM16
chr1	+	3482151	3482157	CTACCAT	7mer2-8	G43.1	GACGGTCCCCATGGTAGGA	hsa-mir-1305	NA	9	3482151	0.733905	1	9	18	Intergenic	NA	NA
chr1	+	3513775	3513790	NA	MA	G44.1	CTGGAAGGTTCGCTGC	NA	NA	5	3513775	0.989067	1	5	15	Intergenic	NA	NA
chr1	+	3545981	3545988	AAGTGCAT	8mer2-9	G45.1	ATAATGCACTTTAAAACAAGGAACCG	hsa-mir-519c	NA	14	3546003	0.921564	1	14	48	3UTR	ENST00000378344	TPRG1L
chr1	+	3545987	3545993	GTTTAAA	7mer1A	G45.1	ATAATGCACTTTAAAACAAGGAACCG	hsa-mir-3179-1;hsa-mir-3179-3;hsa-mir-3179-2	NA	14	3546003	0.921564	1	14	48	3UTR	ENST00000378344	TPRG1L
chr1	+	3545983	3545990	TAAAGTGC	8mer1A	G45.1	ATAATGCACTTTAAAACAAGGAACCG	hsa-mir-20a;hsa-mir-20a;hsa-mir-93;hsa-mir-20b;hsa-mir-17;hsa-mir-17;hsa-mir-106b	NA	14	3546003	0.921564	1	14	48	3UTR	ENST00000378344	TPRG1L
chr1	+	3568745	3568761	NA	MA	G46.1	CCGAAGATCGCGGTCGG	NA	NA	9	3568761	0.713573	1	3	15	Intergenic	NA	NA
chr1	+	4065272	4065278	ATCCGCG	7mer1A	G47.1	TCGCGGAAGGTTGGTCGGG	hsa-mir-937	NA	6	4065289	0.921803	1	6	18	Intergenic	NA	NA
chr1	+	4128754	4128771	NA	MA	G49.1	GTGTTTGGATTGCGGAGA	NA	NA	6	4128759	0.621338	1	6	30	Intergenic	NA	NA
chr1	+	5742745	5742751	AATTTTA	7mer2-8	G53.1	TGCAAATCGATTGTAAAATTT	hsa-mir-590;hsa-mir-590	NA	11	5742743	0.723212	1	11	75	Intergenic	NA	NA
chr1	+	5780776	5780794	NA	MA	G54.1	TGCCCGTCGTTAGTACTGA	NA	NA	14	5780776	0.855991	3	34	42	Intergenic	NA	NA
chr1	+	5909711	5909717	GTCAGTT	7mer1A	G55.1	GGAGAACTAGGGGAACTGAAAC	hsa-mir-223;hsa-mir-223	NA	16	5909702	0.998549	1	16	16	Intergenic	NA	NA
chr1	+	5909712	5909718	TTTCAGT	7mer2-8	G55.1	GGAGAACTAGGGGAACTGAAAC	hsa-mir-30e	NA	16	5909702	0.998549	1	16	16	Intergenic	NA	NA
chr1	+	6136435	6136451	NA	MA	G58.1	GCCTGTCGGAGCCACCA	NA	NA	5	6136435	0.725204	1	5	5	intron	ENST00000378111	KCNAB2
chr1	+	6217915	6217930	NA	MA	G59.1	CGACGATCCGTCTCCG	NA	NA	78	6217926	0.597764	2	59	175	Intergenic	NA	NA
chr1	+	7351984	7352004	NA	MA	G63.1	ATGGAAACAGCTGAGAATACT	NA	NA	8	7351985	0.990787	3	24	8	intron	ENST00000303635	CAMTA1
chr1	+	7764995	7765001	TCGACCG	7mer1A	G66.1	GCGTGCGGTCGAGG	hsa-mir-1307	NA	5	7764990	0.947955	1	5	5	intron	ENST00000303635	CAMTA1
chr1	+	7828680	7828687	TGGCAGTG	8mer1A	G67.1	TTTTTAATTACTTCCTTTCACTGCCAACCTCG	hsa-mir-449b;hsa-mir-449c;hsa-mir-34c;hsa-mir-449a;hsa-mir-34b;hsa-mir-34a	NA	5	7828680	0.834716	1	5	65	3UTR	ENST00000303635	CAMTA1
chr1	+	7828686	7828692	GAGGTTG	7mer2-8	G67.1	TTTTTAATTACTTCCTTTCACTGCCAACCTCG	hsa-mir-377	NA	5	7828680	0.834716	1	5	65	3UTR	ENST00000303635	CAMTA1
chr1	+	7833208	7833214	TGTCCTT	7mer1A	G68.1	TTCAAAAAAGGACAGTAGAGCTTACCTATCG	hsa-mir-2355	NA	7	7833231	0.755005	4	10	36	intron	ENST00000054666	VAMP3
chr1	+	7833203	7833209	CTTTTTG	7mer1A	G68.1	TTCAAAAAAGGACAGTAGAGCTTACCTATCG	hsa-mir-129-1;hsa-mir-129-1	NA	7	7833231	0.755005	4	10	36	intron	ENST00000054666	VAMP3
chr1	+	7839898	7839904	TGCAAAA	7mer1A	G70.1	CCCCGTCCACATTTTGCACAG	hsa-mir-548t	NA	5	7839896	0.651396	1	5	20	3UTR	ENST00000054666	VAMP3
chr1	+	7839889	7839895	TGGACGG	7mer1A	G70.1	CCCCGTCCACATTTTGCACAG	hsa-mir-184;hsa-mir-184;hsa-mir-184	NA	5	7839896	0.651396	1	5	20	3UTR	ENST00000054666	VAMP3
chr1	+	7839899	7839906	TGTGCAAA	8mer1A	G70.1	CCCCGTCCACATTTTGCACAG	hsa-mir-19a;hsa-mir-19a;hsa-mir-19b-2;hsa-mir-19b-1;hsa-mir-19b-1	NA	5	7839896	0.651396	1	5	20	3UTR	ENST00000054666	VAMP3
chr1	+	7840364	7840370	TTTGGTC	7mer1A	G72.1	ACTATGGCTATGACCAAAG	hsa-mir-133a-1	NA	5	7840356	0.689899	1	5	15	3UTR	ENST00000054666	VAMP3
chr1	+	7840365	7840371	CTTTGGT	7mer2-8	G72.1	ACTATGGCTATGACCAAAG	hsa-mir-9-3;hsa-mir-9-3;hsa-mir-9-1;hsa-mir-9-2	NA	5	7840356	0.689899	1	5	15	3UTR	ENST00000054666	VAMP3
chr1	+	7841457	7841463	TTACAGT	7mer1A	G73.1	AACTTACCCACTGTAATCACCTAAATAAAG	hsa-mir-582	NA	9	7841477	0.972408	2	16	41	3UTR	ENST00000054666	VAMP3
chr1	+	7847206	7847214	TAAGGTGCA	9mer1A	G74.1	TAATTTCCTGCACCTTATTCTAATCTCCG	hsa-mir-18a;hsa-mir-18a;hsa-mir-18a;hsa-mir-18b	NA	6	7847208	0.874004	2	12	60	intron	ENST00000377541	PER3
chr1	+	7847199	7847206	AGGAAATT	8mer2-9	G74.1	TAATTTCCTGCACCTTATTCTAATCTCCG	hsa-mir-1252	NA	6	7847208	0.874004	2	12	60	intron	ENST00000377541	PER3
chr1	+	7847208	7847214	CAAGGTG	7mer1A	G74.1	TAATTTCCTGCACCTTATTCTAATCTCCG	ebv-mir-bart5;ebv-mir-bart5;ebv-mir-bart5	NA	6	7847208	0.874004	2	12	60	intron	ENST00000377541	PER3
chr1	+	7847203	7847209	TGCAGGA	7mer1A	G74.1	TAATTTCCTGCACCTTATTCTAATCTCCG	hsa-mir-1286	NA	6	7847208	0.874004	2	12	60	intron	ENST00000377541	PER3
chr1	+	7887552	7887569	NA	MA	G75.1	TTTATGACCGTTTTCCTG	NA	NA	6	7887557	0.801746	1	6	48	CDS	ENST00000377532	PER3
chr1	+	8022848	8022855	AGGAAGCC	8mer1A	G76.1	TAACATAAAAATGGCTTCCAAAAG	hsa-mir-671;hsa-mir-671	NA	6	8022846	0.853907	1	6	24	CDS	ENST00000338639	PARK7
chr1	+	8037764	8037770	AGGGTGT	7mer2-8	G77.1	TACAACACACCCTCTTGCTAAAG	hsa-mir-609	NA	8	8037766	0.857008	2	12	28	CDS	ENST00000338639	PARK7
chr1	+	8037758	8037764	TGTTGTA	7mer1A	G77.1	TACAACACACCCTCTTGCTAAAG	hsa-mir-3613	NA	8	8037766	0.857008	2	12	28	CDS	ENST00000338639	PARK7
chr1	+	8045324	8045330	TGCCCTG	7mer1A	G78.1	AATAAACAGGGCATTTAGCAAACT	hsa-mir-3173	NA	6	8045332	0.636971	1	6	24	3UTR	ENST00000338639	PARK7
chr1	+	8045326	8045332	AATGCCC	7mer2-8	G78.1	AATAAACAGGGCATTTAGCAAACT	hsa-mir-365-1;hsa-mir-365-2	NA	6	8045332	0.636971	1	6	24	3UTR	ENST00000338639	PARK7
chr1	+	8045322	8045328	CCCTGTT	7mer2-8	G78.1	AATAAACAGGGCATTTAGCAAACT	hsa-mir-1274b	NA	6	8045332	0.636971	1	6	24	3UTR	ENST00000338639	PARK7
chr1	+	8045328	8045334	TAAATGC	7mer1A	G78.1	AATAAACAGGGCATTTAGCAAACT	ebv-mir-bart14;ebv-mir-bart14	NA	6	8045332	0.636971	1	6	24	3UTR	ENST00000338639	PARK7
chr1	+	8161828	8161834	CTCCAGT	7mer2-8	G80.1	AACATGTACTGGAGGTCCT	hsa-mir-3925	LINE	21	8161821	0.904679	1	21	74	Intergenic	NA	NA
chr1	+	8161833	8161839	AGGACCT	7mer2-8	G80.1	AACATGTACTGGAGGTCCT	hsa-mir-659	LINE	21	8161821	0.904679	1	21	74	Intergenic	NA	NA
chr1	+	8669920	8669940	NA	MA	G81.1	TGAGTTCAATCGAGCCTCCCA	NA	NA	8	8669920	0.817654	2	13	24	Intergenic	NA	NA
chr1	+	8703283	8703289	TGACCTA	7mer1A	G82.1	AGTAGGTCATCACCAGGCT	hsa-mir-215;hsa-mir-215;hsa-mir-192;hsa-mir-192	LINE	364	8703281	0.763418	1	3	1445	Intergenic	NA	NA
chr1	+	9142901	9142916	NA	MA	G83.1	CAGCAGTTCGATGATC	NA	NA	7	9142912	0.627168	2	11	17	Intergenic	NA	NA
chr1	+	9303132	9303148	NA	MA	G86.1	GGACGCGTCGTGTGTCC	NA	NA	5	9303145	0.623464	1	5	15	intron	ENST00000377403	H6PD
chr1	+	9329600	9329612	NA	MA	G87.1	CTTTTACCTCTCG	NA	NA	5	9329603	0.578157	1	1	29	3UTR	ENST00000377403	H6PD
chr1	+	9355302	9355316	NA	MA	G88.1	CGCGCGTGCGGTTGG	NA	NA	6	9355316	0.745133	1	6	12	intron	ENST00000328089	SPSB1
chr1	+	9376624	9376638	NA	MA	G89.1	CTGATCGAAGCGGGT	NA	DNA	6	9376624	0.814229	1	6	12	intron	ENST00000328089	SPSB1
chr1	+	9402332	9402346	NA	MA	G90.1	GACGATCCCTCCGTG	NA	NA	49	9402346	0.885723	2	57	90	intron	ENST00000328089	SPSB1
chr1	+	9649476	9649490	NA	MA	G93.1	GTGACGTCCCGGGCG	NA	NA	5	9649476	0.905311	1	5	5	intron	ENST00000377376	TMEM201
chr1	+	9748384	9748390	ACCACAG	7mer1A	G94.1	CTGTGGACCCGAAA	hsa-mir-140	NA	5	9748394	0.787515	1	5	5	intron	ENST00000377346	PIK3CD
chr1	+	9790432	9790450	NA	MA	G95.1	CGACGATCGTGGCGGGGAG	NA	NA	71	9790450	0.853014	1	59	83	Intergenic	NA	NA
chr1	+	10271977	10271983	CCCATCC	7mer1A	G98.1	TAGAGCATTGGATGGAT	hsa-mir-937	NA	5	10271974	0.729331	1	5	20	intron	ENST00000355249	KIF1B
chr1	+	10318545	10318560	NA	MA	G99.1	TTACAGCCCGAAGATC	NA	NA	11	10318552	0.603054	1	1	32	CDS	ENST00000355249	KIF1B
chr1	+	10479536	10479542	GGCAGTG	7mer2-8	G100.1	TTTTACCACTGCCCTCTCCTTCTATGACG	hsa-mir-449b;hsa-mir-449c;hsa-mir-34c;hsa-mir-449a;hsa-mir-34b;hsa-mir-34a	NA	5	10479550	0.763668	1	5	50	CDS	ENST00000377062	PGD
chr1	+	10479539	10479545	GAGGGCA	7mer2-8	G100.1	TTTTACCACTGCCCTCTCCTTCTATGACG	hsa-mir-3616;hsa-mir-1226	NA	5	10479550	0.763668	1	5	50	CDS	ENST00000377062	PGD
chr1	+	10479547	10479553	TAGAAGG	7mer1A	G100.1	TTTTACCACTGCCCTCTCCTTCTATGACG	hsa-mir-3179-3	NA	5	10479550	0.763668	1	5	50	CDS	ENST00000377062	PGD
chr1	+	10479550	10479556	TCATAGA	7mer2-8	G100.1	TTTTACCACTGCCCTCTCCTTCTATGACG	hsa-mir-376b	NA	5	10479550	0.763668	1	5	50	CDS	ENST00000377062	PGD
chr1	+	10855279	10855285	GGGGATC	7mer2-8	G104.1	TGGATCCCCGCTCCCCG	ebv-mir-bart6	NA	8	10855277	0.889861	1	8	16	Intergenic	NA	NA
chr1	+	10961112	10961126	NA	MA	G106.1	GAGAGCTCGTTTGTG	NA	NA	5	10961125	0.608991	1	5	20	Intergenic	NA	NA
chr1	+	11006818	11006837	NA	MA	G107.1	AAGGGAGTTATGAGTAATGA	NA	NA	5	11006818	0.887104	1	5	20	Intergenic	NA	NA
chr1	+	11076851	11076873	NA	MA	G108.1	AAGAAGTGCTAAGTGAAGATTTC	NA	NA	5	11076872	0.744011	1	5	25	intron	ENST00000440386	TARDBP
chr1	+	11083209	11083215	ATTGTGT	7mer1A	G109.1	TTTTAACACTTGTCTCCCCTCATACACAAAAG	hsa-mir-592	NA	7	11083217	0.788094	3	8	50	3UTR	ENST00000240185	TARDBP
chr1	+	11083198	11083204	GGGGAGA	7mer2-8	G109.1	TTTTAACACTTGTCTCCCCTCATACACAAAAG	hsa-mir-3150	NA	7	11083217	0.788094	3	8	50	3UTR	ENST00000240185	TARDBP
chr1	+	11292907	11292913	ATTGTCC	7mer1A	G111.1	AGCCTGGACAAAGTGAAACT	hsa-mir-2355	SINE	6	11292921	0.946978	1	6	12	Intergenic	NA	NA
chr1	+	11400253	11400259	CAGGCTC	7mer2-8	G112.1	GGCGTGGAGCCTGTGGCTT	hsa-mir-484;hsa-mir-484;hsa-mir-484	NA	128	11400259	0.692717	1	128	485	Intergenic	NA	NA
chr1	+	11400256	11400262	CCACAGG	7mer2-8	G112.1	GGCGTGGAGCCTGTGGCTT	hsa-mir-140	NA	128	11400259	0.692717	1	128	485	Intergenic	NA	NA
chr1	+	11714596	11714612	NA	MA	G113.1	CCGGGGCTGCGGGTTCC	NA	NA	5	11714598	0.990255	1	5	10	5UTR	ENST00000251546	FBXO44
chr1	+	11728835	11728868	NA	MA	G115.1	CTGCAGCCTCTGGCGGGACCTCATCGACCTCATG	NA	NA	21	11728859	0.86216	2	27	111	CDS	ENST00000376749	FBXO6
chr1	+	11851306	11851320	NA	MA	G116.1	GATGATCTCTCGCCC	NA	NA	6	11851306	0.899093	1	6	18	Intergenic	NA	NA
chr1	+	11902521	11902527	AGGAGAA	7mer1A	G117.1	CAACTTCTCCACTCATGACAAATCAACTG	hsa-mir-802	NA	5	11902529	0.851909	1	5	30	3UTR	ENST00000376487	CLCN6
chr1	+	12049262	12049268	TGACTGT	7mer1A	G118.1	CAACTCTATCGTCACAGTCAAG	hsa-mir-641	NA	5	12049261	0.81394	1	5	20	CDS	ENST00000444836	MFN2
chr1	+	12049263	12049269	CTGACTG	7mer1A	G118.1	CAACTCTATCGTCACAGTCAAG	hsa-mir-3136	NA	5	12049261	0.81394	1	5	20	CDS	ENST00000444836	MFN2
chr1	+	12065928	12065946	NA	MA	G119.1	GGTGAATAGGTTCCTGGGC	NA	NA	27	12065946	0.937912	1	26	109	3UTR	ENST00000413450	MFN2
chr1	+	12804594	12804613	NA	MA	G125.1	CTTTGGGCGTGCTGGCGATA	NA	LINE	7	12804598	0.726155	1	7	35	Intergenic	NA	NA
chr1	+	12829308	12829328	NA	MA	G126.1	TGGCCCCACTGTCTCCTCCTG	NA	NA	14	12829328	0.916299	1	14	70	Intergenic	NA	NA
chr1	+	12944928	12944944	NA	MA	G127.1	CCGATGATCACCTGGGT	NA	NA	53	12944928	0.934646	2	57	151	Intergenic	NA	NA
chr1	+	14046398	14046404	AGCAAAA	7mer2-8	G129.1	TCTAAGCTGTTTTTTGCTTGTAA	hsa-mir-548v	NA	6	14046393	0.790347	2	12	60	intron	ENST00000376048	PRDM2
chr1	+	14046397	14046404	AGCAAAAA	8mer2-9	G129.1	TCTAAGCTGTTTTTTGCTTGTAA	hsa-mir-548p	NA	6	14046393	0.790347	2	12	60	intron	ENST00000376048	PRDM2
chr1	+	14046396	14046402	CAAAAAA	7mer2-8	G129.1	TCTAAGCTGTTTTTTGCTTGTAA	hsa-mir-3613	NA	6	14046393	0.790347	2	12	60	intron	ENST00000376048	PRDM2
chr1	+	14105960	14105966	GAAATGT	7mer2-8	G130.1	TACATCATGGACATTTCTAGCAATATCTCTG	hsa-mir-203;hsa-mir-203	NA	16	14105964	0.653731	4	22	142	CDS	ENST00000400800	PRDM2
chr1	+	14113472	14113479	TCAAGAGC	8mer1A	G131.1	ACATATCAGCTCTTGATG	hsa-mir-335;hsa-mir-335	NA	6	14113469	0.800337	1	6	30	3UTR	ENST00000311066	PRDM2
chr1	+	14113464	14113471	TGATATGT	8mer1A	G131.1	ACATATCAGCTCTTGATG	hsa-mir-190;hsa-mir-190;hsa-mir-190;hsa-mir-190;hsa-mir-190b	NA	6	14113469	0.800337	1	6	30	3UTR	ENST00000311066	PRDM2
chr1	+	14113469	14113475	GAGCTGA	7mer2-8	G131.1	ACATATCAGCTCTTGATG	hsa-mir-3160-2;hsa-mir-3160-2;hsa-mir-3160-1	NA	6	14113469	0.800337	1	6	30	3UTR	ENST00000311066	PRDM2
chr1	+	14113843	14113873	NA	MA	G132.1	ATTAAAAACAACAAATTGGCCTCTTCCTAAG	NA	NA	11	14113854	0.906494	1	11	77	3UTR	ENST00000311066	PRDM2
chr1	+	14508940	14508955	NA	MA	G134.1	ATACCACTCTGATTGG	NA	NA	6	14508955	0.821097	1	6	24	Intergenic	NA	NA
chr1	+	14509548	14509565	NA	MA	G135.1	TGCAAGTCGAATGAAGTC	NA	NA	13	14509565	0.998406	2	26	26	Intergenic	NA	NA
chr1	+	15070095	15070101	TGACCTA	7mer1A	G136.1	TAGGTCATCGCTGGCAT	hsa-mir-215;hsa-mir-215;hsa-mir-192;hsa-mir-192	NA	5	15070106	0.811878	1	5	20	Intergenic	NA	NA
chr1	+	15070104	15070110	GGCCAGC	7mer1A	G136.1	TAGGTCATCGCTGGCAT	hsa-mir-3194	NA	5	15070106	0.811878	1	5	20	Intergenic	NA	NA
chr1	+	15126179	15126199	NA	MA	G137.1	CGTGCGATGGTGGGCTCAGGA	NA	NA	14	15126179	0.977189	1	14	42	Intergenic	NA	NA
chr1	+	15132925	15132931	AGCATAA	7mer2-8	G138.1	AAGATGCTGAATTATGCTTGAA	hsa-mir-1302-9;hsa-mir-1302-2	NA	8	15132924	0.72523	1	8	48	Intergenic	NA	NA
chr1	+	15257229	15257243	NA	MA	G139.1	TGACGATTCCCCGGG	NA	NA	5	15257229	0.944132	1	5	10	Intergenic	NA	NA
chr1	+	15349604	15349618	NA	MA	G141.1	TAGTGCGGATTCCTG	NA	NA	5	15349618	0.872383	1	5	20	Intergenic	NA	NA
chr1	+	15393083	15393089	CAAATGA	7mer1A	G143.1	TTCATTTAATTTATTTGCACAAATG	hsa-mir-1252	NA	6	15393096	0.745924	1	6	66	Intergenic	NA	NA
chr1	+	15393094	15393102	TGTGCAAAT	9mer1A	G143.1	TTCATTTAATTTATTTGCACAAATG	hsa-mir-19a;hsa-mir-19a;hsa-mir-19b-2;hsa-mir-19b-1;hsa-mir-19b-1	NA	6	15393096	0.745924	1	6	66	Intergenic	NA	NA
chr1	+	15755343	15755349	TTCACAG	7mer1A	G145.1	ACCACTACTAAAAACCTAAAAATATCTGTGAATG	hsa-mir-27a;hsa-mir-27b;hsa-mir-27b;hsa-mir-27b;hsa-mir-27b;hsa-mir-27b	NA	13	15755339	0.781177	3	14	79	3UTR	ENST00000375980	EFHD2
chr1	+	15755336	15755343	GATATTTT	8mer2-9	G145.1	ACCACTACTAAAAACCTAAAAATATCTGTGAATG	hsa-mir-3145	NA	13	15755339	0.781177	3	14	79	3UTR	ENST00000375980	EFHD2
chr1	+	15755318	15755324	CAGTGGT	7mer1A	G145.1	ACCACTACTAAAAACCTAAAAATATCTGTGAATG	hsa-mir-140	NA	13	15755339	0.781177	3	14	79	3UTR	ENST00000375980	EFHD2
chr1	+	15848349	15848355	CTTACAG	7mer2-8	G147.1	CCTGTAAGGCTTGAC	hsa-mir-600	LTR	6	15848348	0.81024	1	4	20	Intergenic	NA	NA
chr1	+	15895669	15895675	AAGACAT	7mer2-8	G148.1	TAAAATACCAAACATGTCTTTGTATCAAG	hsa-mir-641	NA	6	15895667	0.880409	2	6	48	3UTR	ENST00000375847	DNAJC16
chr1	+	15895673	15895679	TACAAAG	7mer2-8	G148.1	TAAAATACCAAACATGTCTTTGTATCAAG	ebv-mir-bart22	NA	6	15895667	0.880409	2	6	48	3UTR	ENST00000375847	DNAJC16
chr1	+	15898154	15898160	CCTGTTC	7mer2-8	G149.1	ACTTTTTTTGTATTGTGAACAGG	hsa-mir-1266	NA	5	15898149	0.709239	1	5	50	3UTR	ENST00000375847	DNAJC16
chr1	+	15898140	15898147	CAAAAAAA	8mer2-9	G149.1	ACTTTTTTTGTATTGTGAACAGG	hsa-mir-3613	NA	5	15898149	0.709239	1	5	50	3UTR	ENST00000375847	DNAJC16
chr1	+	15986922	15986929	AATTCTTG	8mer1A	G150.1	CTTCACATGACCAAGAATATCTTTGTAACATAG	hsa-mir-3647	NA	8	15986924	0.851578	3	10	70	3UTR	ENST00000480945	DDI2
chr1	+	15986911	15986917	TGTGAAG	7mer2-8	G150.1	CTTCACATGACCAAGAATATCTTTGTAACATAG	hsa-mir-3611	NA	8	15986924	0.851578	3	10	70	3UTR	ENST00000480945	DDI2
chr1	+	15986931	15986938	TTACAAAG	8mer1A	G150.1	CTTCACATGACCAAGAATATCTTTGTAACATAG	ebv-mir-bart22	NA	8	15986924	0.851578	3	10	70	3UTR	ENST00000480945	DDI2
chr1	+	15988241	15988247	AGGAGAA	7mer1A	G151.1	TTCTCCATTCCCTTTAAACAAAAG	hsa-mir-802	NA	7	15988264	0.959895	1	2	54	3UTR	ENST00000480945	DDI2
chr1	+	15988254	15988260	TGTTTAA	7mer1A	G151.1	TTCTCCATTCCCTTTAAACAAAAG	hsa-mir-552	NA	7	15988264	0.959895	1	2	54	3UTR	ENST00000480945	DDI2
chr1	+	15988256	15988263	TTTTGTTT	8mer1A	G151.1	TTCTCCATTCCCTTTAAACAAAAG	ebv-mir-bart19;ebv-mir-bart19;ebv-mir-bart19	NA	7	15988264	0.959895	1	2	54	3UTR	ENST00000480945	DDI2
chr1	+	15990146	15990173	NA	MA	G152.1	ACTTAAAGCTGTGATTGTAATTAAATAG	NA	NA	16	15990166	0.710347	2	13	111	3UTR	ENST00000480945	DDI2
chr1	+	16261111	16261130	NA	MA	G154.1	GATCGACGATCGTCCGGCAG	NA	NA	49	16261111	0.904967	2	31	89	CDS	ENST00000375759	SPEN
chr1	+	16264113	16264137	NA	MA	G155.1	ACCCGTGGATATGGTTCAACTTCTG	NA	NA	11	16264123	0.765094	1	11	72	CDS	ENST00000375759	SPEN
chr1	+	16266668	16266675	TTTGGCAC	8mer1A	G156.1	TTTTTTTTAATCTGTGCCAAAAATGT	hsa-mir-96	NA	406	16266668	0.819096	8	431	4139	3UTR	ENST00000375759	SPEN
chr1	+	16266669	16266675	TTTGGCA	7mer1A	G156.1	TTTTTTTTAATCTGTGCCAAAAATGT	hsa-mir-182	NA	406	16266668	0.819096	8	431	4139	3UTR	ENST00000375759	SPEN
chr1	+	16318072	16318088	NA	MA	G157.1	AGGGTCAGTGACTGGGG	NA	NA	7	16318080	0.694594	1	7	14	Intergenic	NA	NA
chr1	+	16568121	16568137	NA	MA	G158.1	CTGTTGGGACCTGAAAG	NA	NA	8	16568137	0.998283	1	8	24	Intergenic	NA	NA
chr1	+	16770186	16770192	CGTCCCT	7mer1A	G160.1	CAAAGGGACAGATGGCCTACATCAAG	hsa-mir-1274b	NA	6	16770189	0.988651	1	6	12	CDS	ENST00000443980	NECAP2
chr1	+	16770183	16770190	TCCCTTTG	8mer2-9	G160.1	CAAAGGGACAGATGGCCTACATCAAG	hsa-mir-211;hsa-mir-204	NA	6	16770189	0.988651	1	6	12	CDS	ENST00000443980	NECAP2
chr1	+	16786440	16786446	GGAATGT	7mer2-8	G161.1	ACATTCCTTTTATTAACTCACCTCTCAG	hsa-mir-1-1;hsa-mir-1-2	NA	7	16786446	0.726901	1	7	70	3UTR	ENST00000443980	NECAP2
chr1	+	17372496	17372513	NA	MA	G163.1	ACATGCTAAAAACCTTGA	NA	LTR	6	17372513	0.817951	1	6	18	Intergenic	NA	NA
chr1	+	17584342	17584348	GGATGAG	7mer2-8	G164.1	TTATCTCATCCTGGGGCTGCAGT	hsa-mir-1255b-2;hsa-mir-1255b-2;hsa-mir-1255b-1	SINE	80	17584338	0.790854	3	71	458	intron	ENST00000375460	PADI3
chr1	+	17767277	17767291	NA	MA	G166.1	GATCTCGTTCGCGTG	NA	NA	5	17767285	0.64386	1	5	20	Intergenic	NA	NA
chr1	+	18849618	18849624	AGCTACA	7mer1A	G174.1	AAAATTCCATGTGTAGCAGTGAC	hsa-mir-548v;hsa-mir-222;hsa-mir-221	LINE	122	18849616	0.714462	1	120	603	Intergenic	NA	NA
chr1	+	18896342	18896350	TCCCCAGAT	9mer2-10	G175.1	GTCCGCCGATCTGGGGA	hsa-mir-2355	NA	41	18896350	0.725855	1	1	121	Intergenic	NA	NA
chr1	+	19536502	19536516	NA	MA	G176.1	GACGATCCGGCTCGA	NA	NA	32	19536516	0.696559	1	6	58	Intergenic	NA	NA
chr1	+	19682244	19682250	TGGGTTT	7mer1A	G177.1	CTTGTGAAACCCAGTTGTGC	hsa-mir-629	NA	69	19682251	0.735067	1	69	345	Intergenic	NA	NA
chr1	+	20300883	20300889	GCTACAG	7mer2-8	G180.1	TGGGGCTGTAGCTGGTCC	hsa-mir-548v	NA	59	20300890	0.734348	1	59	201	Intergenic	NA	NA
chr1	+	21270802	21270819	NA	MA	G186.1	ATTTGCGATAAGCCTCGG	NA	SINE	14	21270802	0.671435	1	12	56	Intergenic	NA	NA
chr1	+	21616998	21617012	NA	MA	G188.1	GATCGGTTCGCCGGC	NA	NA	10	21617012	0.803247	1	10	20	Intergenic	NA	NA
chr1	+	21918545	21918560	NA	MA	G189.1	TTCCCCGGATGCGCAT	NA	NA	6	21918560	0.963064	1	6	18	Intergenic	NA	NA
chr1	+	22353141	22353159	NA	MA	G195.1	TGGTAAGTCGTCTTCTGAA	NA	NA	7	22353147	0.785531	1	7	42	Intergenic	NA	NA
chr1	+	22419235	22419241	AGAGTCT	7mer2-8	G197.1	TGCAGACTCTTCTTAAGTGTTAATAG	hsa-mir-1273c;hsa-mir-1273c	NA	6	22419246	0.763614	1	6	54	3UTR	ENST00000421089	CDC42
chr1	+	22419246	22419253	TAACACTT	8mer1A	G197.1	TGCAGACTCTTCTTAAGTGTTAATAG	ebv-mir-bart9;ebv-mir-bart9	NA	6	22419246	0.763614	1	6	54	3UTR	ENST00000421089	CDC42
chr1	+	22419247	22419253	TAACACT	7mer1A	G197.1	TGCAGACTCTTCTTAAGTGTTAATAG	hsa-mir-200a;hsa-mir-200a;hsa-mir-141;hsa-mir-141;hsa-mir-141	NA	6	22419246	0.763614	1	6	54	3UTR	ENST00000421089	CDC42
chr1	+	22419415	22419421	TGTTTAA	7mer1A	G198.1	ATTAAACAAACAAAAACCCTTCACAAG	hsa-mir-552	NA	6	22419422	0.869935	1	6	18	3UTR	ENST00000421089	CDC42
chr1	+	22419432	22419439	TTGTGAAG	8mer1A	G198.1	ATTAAACAAACAAAAACCCTTCACAAG	hsa-mir-3611	NA	6	22419422	0.869935	1	6	18	3UTR	ENST00000344548	CDC42
chr1	+	22419417	22419423	TTTGTTT	7mer2-8	G198.1	ATTAAACAAACAAAAACCCTTCACAAG	ebv-mir-bart19;ebv-mir-bart19;ebv-mir-bart19	NA	6	22419422	0.869935	1	6	18	3UTR	ENST00000344548	CDC42
chr1	+	22419430	22419436	AGAAGGG	7mer1A	G198.1	ATTAAACAAACAAAAACCCTTCACAAG	hsa-mir-3179-1;hsa-mir-3179-3;hsa-mir-3179-2	NA	6	22419422	0.869935	1	6	18	3UTR	ENST00000344548	CDC42
chr1	+	22965709	22965726	NA	MA	G200.1	GTCCGACGCTCCCTGGGC	NA	NA	40	22965726	0.802103	1	20	100	CDS	ENST00000374642	C1QA
chr1	+	23811825	23811831	CCTCTCA	7mer1A	G205.1	GGCGATTGAGAGAAT	hsa-mir-1229	SINE	5	23811826	0.628871	1	5	10	Intergenic	NA	NA
chr1	+	24021793	24021812	NA	MA	G208.1	GTGGAACCTGAAAGATGGTG	NA	NA	5	24021801	0.943938	1	5	15	3UTR	ENST00000443624	RPL11
chr1	+	24022346	24022352	CTGGCCC	7mer1A	G209.1	ACAGGCTGCATTGGGGCCAAACACAG	hsa-mir-328	NA	5	24022353	0.830969	1	5	10	CDS	ENST00000374550	RPL11
chr1	+	24078467	24078473	TTTTGTT	7mer1A	G210.1	AAATTACCCAAGGTGAACAAAACCAAG	ebv-mir-bart19;ebv-mir-bart19;ebv-mir-bart19	NA	43	24078470	0.999782	3	53	66	CDS	ENST00000418390	TCEB3
chr1	+	24078466	24078472	TTTGTTC	7mer1A	G210.1	AAATTACCCAAGGTGAACAAAACCAAG	hsa-mir-375	NA	43	24078470	0.999782	3	53	66	CDS	ENST00000418390	TCEB3
chr1	+	24087655	24087661	ATTGTGT	7mer1A	G211.1	ACACAAATGTTACTATGTTTTAATTTG	hsa-mir-592	NA	8	24087664	0.707908	3	13	83	3UTR	ENST00000418390	TCEB3
chr1	+	24087660	24087666	TAACATT	7mer2-8	G211.1	ACACAAATGTTACTATGTTTTAATTTG	hsa-mir-543;hsa-mir-543;hsa-mir-543;hsa-mir-3143	NA	8	24087664	0.707908	3	13	83	3UTR	ENST00000418390	TCEB3
chr1	+	24088030	24088037	TATGTGCC	8mer1A	G212.1	TATCCATTTTGGCACATAAAGA	hsa-mir-455	NA	7	24088028	0.684781	2	14	35	3UTR	ENST00000418390	TCEB3
chr1	+	24121065	24121071	ATGACAC	7mer2-8	G214.1	ACATACCCGGGTGTCATGCACAGC	hsa-mir-425	NA	9	24121068	0.663484	2	10	26	3UTR	ENST00000400061	LYPLA2
chr1	+	24288194	24288200	AAAGTAA	7mer2-8	G215.1	TTACTTTTTAAATCTCAAGCTAATCAGAACTATG	hsa-mir-548i-3;hsa-mir-559;hsa-mir-548n;hsa-mir-548i-4;hsa-mir-548f-4;hsa-mir-548q;hsa-mir-548j;hsa-mir-548i-1;hsa-mir-548i-2	NA	8	24288218	0.945547	1	8	96	CDS	ENST00000334351	PNRC2
chr1	+	24288194	24288201	AAAAGTAA	8mer2-9	G215.1	TTACTTTTTAAATCTCAAGCTAATCAGAACTATG	hsa-mir-548n;hsa-mir-548q;hsa-mir-548j;hsa-mir-548u;hsa-mir-548u	NA	8	24288218	0.945547	1	8	96	CDS	ENST00000334351	PNRC2
chr1	+	24406578	24406584	TCACGTC	7mer1A	G216.1	TGACGTGATAGCCTGTGA	hsa-mir-1274b	NA	9	24406594	0.874743	1	9	35	Intergenic	NA	NA
chr1	+	24780477	24780483	AGGAGCT	7mer2-8	G217.1	TGTGGAAGAGATAGCTCCTGA	hsa-mir-28;hsa-mir-708	NA	5	24780480	0.760832	1	5	20	intron	ENST00000374399	NIPAL3
chr1	+	24867064	24867070	AGCAGCA	7mer2-8	G218.1	TCTTCTTGCTGCTTTTCAACCCCACG	hsa-mir-16-1;hsa-mir-195;hsa-mir-16-2;hsa-mir-16-2;hsa-mir-16-2;hsa-mir-15a;hsa-mir-497;hsa-mir-15b;hsa-mir-15b	NA	6	24867083	0.847866	2	6	54	Intergenic	NA	NA
chr1	+	24867063	24867070	AGCAGCAA	8mer2-9	G218.1	TCTTCTTGCTGCTTTTCAACCCCACG	hsa-mir-424	NA	6	24867083	0.847866	2	6	54	Intergenic	NA	NA
chr1	+	24881220	24881238	NA	MA	G219.1	CTTTGATGAGAAAGTAGAA	NA	NA	6	24881228	0.820114	1	6	24	Intergenic	NA	NA
chr1	+	24975429	24975435	GGCCACA	7mer2-8	G220.1	AACTGTGGCCCCTGCTGCTAAGTGCACAAG	hsa-mir-588;hsa-mir-588;hsa-mir-588	NA	5	24975445	0.806271	1	5	25	CDS	ENST00000323848	SRRM1
chr1	+	24975436	24975442	CAGCAGG	7mer2-8	G220.1	AACTGTGGCCCCTGCTGCTAAGTGCACAAG	hsa-mir-214	NA	5	24975445	0.806271	1	5	25	CDS	ENST00000323848	SRRM1
chr1	+	24975439	24975445	TAGCAGC	7mer1A	G220.1	AACTGTGGCCCCTGCTGCTAAGTGCACAAG	hsa-mir-503	NA	5	24975445	0.806271	1	5	25	CDS	ENST00000323848	SRRM1
chr1	+	24975438	24975445	TAGCAGCA	8mer1A	G220.1	AACTGTGGCCCCTGCTGCTAAGTGCACAAG	hsa-mir-16-1;hsa-mir-195;hsa-mir-16-2;hsa-mir-16-2;hsa-mir-16-2;hsa-mir-424;hsa-mir-15a;hsa-mir-497;hsa-mir-15b;hsa-mir-15b	NA	5	24975445	0.806271	1	5	25	CDS	ENST00000323848	SRRM1
chr1	+	25167479	25167485	AAGGAAA	7mer1A	G221.1	CTTTTCCTAACAGGCTACTCCTTCCTG	hsa-mir-1252	NA	5	25167503	0.862106	2	10	40	3UTR	ENST00000374379	CLIC4
chr1	+	25170334	25170341	TGGGTTTA	8mer1A	G222.1	CCCTTAAACCCATTTAGAAAATAACTACAAAG	hsa-mir-629	NA	6	25170346	0.770758	2	6	36	3UTR	ENST00000374379	CLIC4
chr1	+	25170343	25170349	ATTCTAA	7mer1A	G222.1	CCCTTAAACCCATTTAGAAAATAACTACAAAG	hsa-mir-576;hsa-mir-576	NA	6	25170346	0.770758	2	6	36	3UTR	ENST00000374379	CLIC4
chr1	+	25170345	25170352	TATTTTCT	8mer1A	G222.1	CCCTTAAACCCATTTAGAAAATAACTACAAAG	ebv-mir-bart2;ebv-mir-bart2	NA	6	25170346	0.770758	2	6	36	3UTR	ENST00000374379	CLIC4
chr1	+	25818756	25818775	NA	MA	G228.1	TGGCGATGACAGGTGATGAA	NA	NA	14	25818768	0.81815	1	14	42	intron	ENST00000399763	TMEM57
chr1	+	26028651	26028665	NA	MA	G229.1	TGACGATCGCCGGCC	NA	NA	8	26028651	0.926606	1	7	8	intron	ENST00000374331	MAN1C1
chr1	+	26337521	26337528	TCAAGAGC	8mer1A	G231.1	ATGGGGTGTGAGCTCTTGATT	hsa-mir-335;hsa-mir-335	NA	14	26337518	0.834832	1	14	98	Intergenic	NA	NA
chr1	+	26337514	26337520	TCACACC	7mer1A	G231.1	ATGGGGTGTGAGCTCTTGATT	hsa-mir-1228	NA	14	26337518	0.834832	1	14	98	Intergenic	NA	NA
chr1	+	26337515	26337521	CTCACAC	7mer2-8	G231.1	ATGGGGTGTGAGCTCTTGATT	hsa-mir-342;hsa-mir-342;hsa-mir-342	NA	14	26337518	0.834832	1	14	98	Intergenic	NA	NA
chr1	+	26392832	26392848	NA	MA	G232.1	GACGATCCATGATCACC	NA	NA	8	26392840	0.656893	1	8	13	Intergenic	NA	NA
chr1	+	26561817	26561823	ATCACTA	7mer2-8	G235.1	TTATAGTGATCTGGTGGTTTTGTATGT	hsa-mir-34b	NA	240	26561825	0.662296	6	497	1893	intron	ENST00000451429	CCDC21
chr1	+	26561827	26561834	AAAACCAC	8mer2-9	G235.1	TTATAGTGATCTGGTGGTTTTGTATGT	hsa-mir-548d-2	NA	240	26561825	0.662296	6	497	1893	intron	ENST00000451429	CCDC21
chr1	+	27170868	27170885	NA	MA	G236.1	AGTTGACGATGGTTCGAT	NA	NA	19	27170870	0.830615	1	9	85	intron	ENST00000374142	ZDHHC18
chr1	+	27181125	27181131	CCAGCAT	7mer2-8	G237.1	CTCATGCTGGCAATACTTGAAACG	hsa-mir-338	NA	8	27181134	0.806281	1	6	42	3UTR	ENST00000374142	ZDHHC18
chr1	+	27181135	27181142	TTCAAGTA	8mer1A	G237.1	CTCATGCTGGCAATACTTGAAACG	hsa-mir-26b;hsa-mir-26b;hsa-mir-26a-2;hsa-mir-26a-1;hsa-mir-26a-1;hsa-mir-26a-1;hsa-mir-26a-1	NA	8	27181134	0.806281	1	6	42	3UTR	ENST00000374142	ZDHHC18
chr1	+	27181127	27181133	GGCCAGC	7mer1A	G237.1	CTCATGCTGGCAATACTTGAAACG	hsa-mir-3194	NA	8	27181134	0.806281	1	6	42	3UTR	ENST00000374142	ZDHHC18
chr1	+	27181176	27181197	NA	MA	G238.1	TTTATAGACCTCTTTTCTACAT	NA	NA	7	27181184	0.761617	4	12	63	3UTR	ENST00000374142	ZDHHC18
chr1	+	27181375	27181383	GCCAGCCAC	9mer2-10	G239.1	AATGTGGCTGGCTCCCATATCCCCTG	hsa-mir-3194	NA	10	27181389	0.827388	1	10	60	3UTR	ENST00000374142	ZDHHC18
chr1	+	27524635	27524641	TTCTAAT	7mer2-8	G241.1	ATTAGAACCTCTGGACGTG	hsa-mir-576;hsa-mir-576	NA	5	27524653	0.983641	1	5	20	Intergenic	NA	NA
chr1	+	27524642	27524649	TCCAGAGG	8mer2-9	G241.1	ATTAGAACCTCTGGACGTG	hsa-mir-520a;hsa-mir-520a	NA	5	27524653	0.983641	1	5	20	Intergenic	NA	NA
chr1	+	27524647	27524653	CACGTCC	7mer2-8	G241.1	ATTAGAACCTCTGGACGTG	hsa-mir-1274b	NA	5	27524653	0.983641	1	5	20	Intergenic	NA	NA
chr1	+	27645115	27645133	NA	MA	G242.1	AGGGGGTGCGCTGACTCCC	NA	NA	6	27645116	0.946907	2	12	6	Intergenic	NA	NA
chr1	+	27696111	27696129	NA	MA	G243.1	TGCGCAGGGTTACTCGGCT	NA	NA	25	27696129	0.952004	1	20	84	Intergenic	NA	NA
chr1	+	27796936	27796943	TCCTCCCA	8mer1A	G244.1	CAGTAGTGGGAGGAAAAGAC	hsa-mir-2116	NA	10	27796943	0.920162	1	10	10	Intergenic	NA	NA
chr1	+	27796934	27796941	CTCCCACT	8mer2-9	G244.1	CAGTAGTGGGAGGAAAAGAC	hsa-mir-3155;hsa-mir-3155;hsa-mir-3155	NA	10	27796943	0.920162	1	10	10	Intergenic	NA	NA
chr1	+	27796939	27796945	TTTCCTC	7mer1A	G244.1	CAGTAGTGGGAGGAAAAGAC	hsa-mir-3124;hsa-mir-670;hsa-mir-670	NA	10	27796943	0.920162	1	10	10	Intergenic	NA	NA
chr1	+	27796942	27796948	TCTTTTC	7mer2-8	G244.1	CAGTAGTGGGAGGAAAAGAC	hsa-mir-627	NA	10	27796943	0.920162	1	10	10	Intergenic	NA	NA
chr1	+	27921074	27921080	AGCTGCC	7mer2-8	G246.1	TCTTGGGTGGGGCAGCTTTGAA	hsa-mir-22	NA	5	27921072	0.926859	2	10	25	Intergenic	NA	NA
chr1	+	27921076	27921082	AAAGCTG	7mer2-8	G246.1	TCTTGGGTGGGGCAGCTTTGAA	hsa-mir-320c-2;hsa-mir-320c-2;hsa-mir-320c-2;hsa-mir-320c-2;hsa-mir-320b-1;hsa-mir-320b-1;hsa-mir-320b-1;hsa-mir-320e;hsa-mir-320d-2;hsa-mir-320a;hsa-mir-320d-1;hsa-mir-320c-1;hsa-mir-320c-1;hsa-mir-320c-1;hsa-mir-320b-2	NA	5	27921072	0.926859	2	10	25	Intergenic	NA	NA
chr1	+	27921078	27921084	GCAAAGC	7mer1A	G246.1	TCTTGGGTGGGGCAGCTTTGAA	hsa-mir-330	NA	5	27921072	0.926859	2	10	25	Intergenic	NA	NA
chr1	+	28150235	28150241	CAGTGCA	7mer2-8	G247.1	TTTCTTTGCACTGTTGCACTTACTTAATACAAATAAA	hsa-mir-152;hsa-mir-148a;hsa-mir-148b;hsa-mir-148b	NA	6	28150242	0.859872	1	6	84	3UTR	ENST00000373939	STX12
chr1	+	28150233	28150239	GTGCAAA	7mer2-8	G247.1	TTTCTTTGCACTGTTGCACTTACTTAATACAAATAAA	hsa-mir-19a;hsa-mir-19a;hsa-mir-19b-2;hsa-mir-19b-1;hsa-mir-19b-1	NA	6	28150242	0.859872	1	6	84	3UTR	ENST00000373939	STX12
chr1	+	28150242	28150248	AGTGCAA	7mer2-8	G247.1	TTTCTTTGCACTGTTGCACTTACTTAATACAAATAAA	hsa-mir-130b;hsa-mir-301b;hsa-mir-301b;hsa-mir-454;hsa-mir-301a	NA	6	28150242	0.859872	1	6	84	3UTR	ENST00000373939	STX12
chr1	+	28150234	28150240	AGTGCAA	7mer2-8	G247.1	TTTCTTTGCACTGTTGCACTTACTTAATACAAATAAA	hsa-mir-130b;hsa-mir-301b;hsa-mir-301b;hsa-mir-454;hsa-mir-301a	NA	6	28150242	0.859872	1	6	84	3UTR	ENST00000373939	STX12
chr1	+	28150244	28150250	AAAGTGC	7mer1A	G247.1	TTTCTTTGCACTGTTGCACTTACTTAATACAAATAAA	hsa-mir-520a;hsa-mir-520a;hsa-mir-106a	NA	6	28150242	0.859872	1	6	84	3UTR	ENST00000373939	STX12
chr1	+	28150243	28150250	AAAGTGCA	8mer1A	G247.1	TTTCTTTGCACTGTTGCACTTACTTAATACAAATAAA	hsa-mir-519c	NA	6	28150242	0.859872	1	6	84	3UTR	ENST00000373939	STX12
chr1	+	28605615	28605623	ATCATAGTC	9mer2-10	G249.1	ATATGATGACTATGATTATGGGGAGGTGAACCAG	ebv-mir-bart7;ebv-mir-bart7;ebv-mir-bart7	NA	14	28605614	0.841614	2	15	102	CDS	ENST00000253063	SESN2
chr1	+	28605627	28605636	CCACCTCCCC	10mer1A	G249.1	ATATGATGACTATGATTATGGGGAGGTGAACCAG	hsa-mir-1306;hsa-mir-1306	NA	14	28605614	0.841614	2	15	102	CDS	ENST00000253063	SESN2
chr1	+	28605634	28605640	TGGTTCA	7mer2-8	G249.1	ATATGATGACTATGATTATGGGGAGGTGAACCAG	hsa-mir-659	NA	14	28605614	0.841614	2	15	102	CDS	ENST00000253063	SESN2
chr1	+	28608616	28608623	TTCACAGT	8mer1A	G250.1	CAAATGACTGTGAATTA	hsa-mir-27a;hsa-mir-27b;hsa-mir-27b;hsa-mir-27b;hsa-mir-27b;hsa-mir-27b	NA	7	28608610	0.870135	1	3	32	3UTR	ENST00000253063	SESN2
chr1	+	28608616	28608622	TCACAGT	7mer1A	G250.1	CAAATGACTGTGAATTA	hsa-mir-128-1;hsa-mir-128-1;hsa-mir-128-2;hsa-mir-128-2	NA	7	28608610	0.870135	1	3	32	3UTR	ENST00000253063	SESN2
chr1	+	28608610	28608616	TCATTTG	7mer2-8	G250.1	CAAATGACTGTGAATTA	hsa-mir-579	NA	7	28608610	0.870135	1	3	32	3UTR	ENST00000253063	SESN2
chr1	+	28824903	28824909	TGGAAGA	7mer1A	G251.1	CCCTCTTCCACACTATAACCAG	hsa-mir-7-2;hsa-mir-7-2;hsa-mir-7-1;hsa-mir-7-3;hsa-mir-7-3	NA	5	28824900	0.874611	1	5	20	3UTR	ENST00000373839	PHACTR4
chr1	+	28835245	28835251	TCCCCAG	7mer2-8	G252.1	ACTGGGGAGACAAACCATGCAGGAAACATAT	hsa-mir-2355	RNA	10	28835254	0.788048	1	1	36	ncTranscript	ENST00000363217	SNORA73
chr1	+	28835254	28835260	CGGTTTG	7mer1A	G252.1	ACTGGGGAGACAAACCATGCAGGAAACATAT	hsa-mir-1304	RNA	10	28835254	0.788048	1	1	36	ncTranscript	ENST00000363217	SNORA73
chr1	+	28835263	28835269	ATTCCTG	7mer1A	G252.1	ACTGGGGAGACAAACCATGCAGGAAACATAT	hsa-mir-145	RNA	10	28835254	0.788048	1	1	36	ncTranscript	ENST00000363217	SNORA73
chr1	+	28835726	28835732	AAAAGTA	7mer1A	G253.1	CACATTCTTTCACCTCATTCATACTTTAAG	hsa-mir-548i-3;hsa-mir-559;hsa-mir-548n;hsa-mir-548i-4;hsa-mir-548f-4;hsa-mir-548k;hsa-mir-548k;hsa-mir-548q;hsa-mir-548j;hsa-mir-548i-1;hsa-mir-548i-2	NA	6	28835722	0.833198	1	6	66	intron	ENST00000398962	RCC1
chr1	+	28835708	28835714	AAAGAAT	7mer2-8	G253.1	CACATTCTTTCACCTCATTCATACTTTAAG	hsa-mir-186	NA	6	28835722	0.833198	1	6	66	intron	ENST00000398962	RCC1
chr1	+	28835719	28835725	TGAATGA	7mer2-8	G253.1	CACATTCTTTCACCTCATTCATACTTTAAG	hsa-mir-1257	NA	6	28835722	0.833198	1	6	66	intron	ENST00000398962	RCC1
chr1	+	28835725	28835732	AAAAGTAT	8mer1A	G253.1	CACATTCTTTCACCTCATTCATACTTTAAG	hsa-mir-548l	NA	6	28835722	0.833198	1	6	66	intron	ENST00000398962	RCC1
chr1	+	29070160	29070167	TTGACACT	8mer2-9	G256.1	TTTACTTACTTTTCAGTGTCAACG	hsa-mir-514-2;hsa-mir-514-3;hsa-mir-514-1	NA	13	29070159	0.728569	3	14	129	CDS	ENST00000373812	YTHDF2
chr1	+	29070151	29070157	AAAGTAA	7mer2-8	G256.1	TTTACTTACTTTTCAGTGTCAACG	hsa-mir-548i-3;hsa-mir-559;hsa-mir-548n;hsa-mir-548i-4;hsa-mir-548f-4;hsa-mir-548q;hsa-mir-548j;hsa-mir-548i-1;hsa-mir-548i-2	NA	13	29070159	0.728569	3	14	129	CDS	ENST00000373812	YTHDF2
chr1	+	29070151	29070158	AAAAGTAA	8mer2-9	G256.1	TTTACTTACTTTTCAGTGTCAACG	hsa-mir-548n;hsa-mir-548q;hsa-mir-548j;hsa-mir-548u;hsa-mir-548u	NA	13	29070159	0.728569	3	14	129	CDS	ENST00000373812	YTHDF2
chr1	+	29078247	29078267	NA	MA	G257.1	TTTGCCTTAGAAGCAGAGGGT	NA	NA	5	29078247	0.724431	1	5	25	intron	ENST00000373812	YTHDF2
chr1	+	29366418	29366424	CTCTCGG	7mer2-8	G259.1	AATTGAGATTCCGAGAGTAGT	hsa-mir-3615;hsa-mir-3615;hsa-mir-3615	NA	31	29366408	0.987099	2	54	124	intron	ENST00000398863	EPB41
chr1	+	29444021	29444027	TATCAGA	7mer2-8	G260.1	ATATCTGATACTGTGAATG	hsa-mir-361	NA	33	29444026	0.744218	1	33	198	3UTR	ENST00000398863	EPB41
chr1	+	29444025	29444031	ACAGTAT	7mer2-8	G260.1	ATATCTGATACTGTGAATG	hsa-mir-144	NA	33	29444026	0.744218	1	33	198	3UTR	ENST00000398863	EPB41
chr1	+	29444027	29444034	TTCACAGT	8mer1A	G260.1	ATATCTGATACTGTGAATG	hsa-mir-27a;hsa-mir-27b;hsa-mir-27b;hsa-mir-27b;hsa-mir-27b;hsa-mir-27b	NA	33	29444026	0.744218	1	33	198	3UTR	ENST00000398863	EPB41
chr1	+	29444027	29444033	TCACAGT	7mer1A	G260.1	ATATCTGATACTGTGAATG	hsa-mir-128-1;hsa-mir-128-1;hsa-mir-128-2;hsa-mir-128-2	NA	33	29444026	0.744218	1	33	198	3UTR	ENST00000398863	EPB41
chr1	+	29508233	29508239	TGAGCTA	7mer1A	G262.1	GGCCTGGTAGCTCAGGCGG	hsa-mir-610;hsa-mir-610	NA	13	29508226	0.928687	1	13	26	Intergenic	NA	NA
chr1	+	29508236	29508242	GCCTGAG	7mer2-8	G262.1	GGCCTGGTAGCTCAGGCGG	hsa-mir-550b-2;hsa-mir-550b-1;hsa-mir-663b	NA	13	29508226	0.928687	1	13	26	Intergenic	NA	NA
chr1	+	29651754	29651769	NA	MA	G264.1	GATGATCCGCTGCCAC	NA	NA	5	29651754	0.882945	1	5	10	CDS	ENST00000345512	PTPRU
chr1	+	29722037	29722055	NA	MA	G266.1	CTGCGAGGAAGGTTTGGAT	NA	NA	5	29722037	0.847286	1	1	24	Intergenic	NA	NA
chr1	+	30177870	30177890	NA	MA	G267.1	GTCTGAGGATCTAAGGCTTGA	NA	NA	6	30177873	0.836267	1	6	30	Intergenic	NA	NA
chr1	+	30876564	30876586	NA	MA	G270.1	TAACACTGACTGCATTCCTACCA	NA	NA	21	30876586	0.968048	2	42	84	Intergenic	NA	NA
chr1	+	30945250	30945256	CCACCTC	7mer1A	G271.1	GTCAGAGGTGAAGCAAGACG	hsa-mir-1306;hsa-mir-1306	NA	5	30945257	0.97895	1	5	5	Intergenic	NA	NA
chr1	+	31263782	31263789	ACAGTAGT	8mer2-9	G274.1	AAAAACTACTGTCTGACGATCATT	hsa-mir-199a-1;hsa-mir-199a-2;hsa-mir-199b	NA	1626	31263792	0.718995	4	2275	5887	Intergenic	NA	NA
chr1	+	31263782	31263788	CAGTAGT	7mer2-8	G274.1	AAAAACTACTGTCTGACGATCATT	hsa-mir-199a-1;hsa-mir-199a-2;hsa-mir-199b	NA	1626	31263792	0.718995	4	2275	5887	Intergenic	NA	NA
chr1	+	31263785	31263793	TCAGACAGT	9mer1A	G274.1	AAAAACTACTGTCTGACGATCATT	ebv-mir-bart11;ebv-mir-bart11;ebv-mir-bart11	NA	1626	31263792	0.718995	4	2275	5887	Intergenic	NA	NA
chr1	+	31575688	31575694	ATCCCTT	7mer2-8	G275.1	AAAGGGATGCCTGGGAG	hsa-mir-188;hsa-mir-188	NA	6	31575688	0.947123	1	6	6	Intergenic	NA	NA
chr1	+	31575690	31575696	GCATCCC	7mer2-8	G275.1	AAAGGGATGCCTGGGAG	hsa-mir-324	NA	6	31575688	0.947123	1	6	6	Intergenic	NA	NA
chr1	+	31575687	31575693	TCCCTTT	7mer2-8	G275.1	AAAGGGATGCCTGGGAG	hsa-mir-211;hsa-mir-204	NA	6	31575688	0.947123	1	6	6	Intergenic	NA	NA
chr1	+	31720506	31720521	NA	MA	G276.1	AGCGTCTAGGGATCTA	NA	NA	15	31720521	0.860523	1	15	45	Intergenic	NA	NA
chr1	+	31804331	31804346	NA	MA	G277.1	CAAGCAGGGGGTTGTC	NA	NA	8	31804331	0.675333	1	8	16	intron	ENST00000422613	ZCCHC17
chr1	+	32155658	32155673	NA	MA	G280.1	CATCCTCGCCGTAAGC	NA	NA	5	32155658	0.882251	1	5	10	Intergenic	NA	NA
chr1	+	32168482	32168500	NA	MA	G281.1	AGCTGATGGATGCTTGTCT	NA	NA	5	32168500	0.800861	2	10	25	Intergenic	NA	NA
chr1	+	32486586	32486592	TGTTGTA	7mer1A	G283.1	TACAACAAATTTTCTTATTTTAATG	hsa-mir-3613	LINE	7	32486596	0.730284	1	7	77	intron	ENST00000327300	KHDRBS1
chr1	+	32637592	32637598	AAGAGGA	7mer2-8	G287.1	CTTTCTTCTTCTTCTTCTTCCTCTTCCATAG	ebv-mir-bart17	NA	6	32637591	0.817394	1	6	96	3UTR	ENST00000373625	KPNA6
chr1	+	32637595	32637601	TGGAAGA	7mer1A	G287.1	CTTTCTTCTTCTTCTTCTTCCTCTTCCATAG	hsa-mir-7-2;hsa-mir-7-2;hsa-mir-7-1;hsa-mir-7-3;hsa-mir-7-3	NA	6	32637591	0.817394	1	6	96	3UTR	ENST00000373625	KPNA6
chr1	+	32637597	32637603	TATGGAA	7mer1A	G287.1	CTTTCTTCTTCTTCTTCTTCCTCTTCCATAG	hsa-mir-3688	NA	6	32637591	0.817394	1	6	96	3UTR	ENST00000373625	KPNA6
chr1	+	32637588	32637597	AGAGGAAGAA	10mer2-11	G287.1	CTTTCTTCTTCTTCTTCTTCCTCTTCCATAG	hsa-mir-3916	NA	6	32637591	0.817394	1	6	96	3UTR	ENST00000373625	KPNA6
chr1	+	32661960	32661966	GTGAGGA	7mer1A	G288.1	CCCCCACCCCCACATGTGCAATCCTCAAG	hsa-mir-1224;hsa-mir-1224;hsa-mir-1224	NA	9	32661942	0.941251	1	8	28	3UTR	ENST00000373610	TXLNA
chr1	+	32661946	32661952	AGTGGGG	7mer1A	G288.1	CCCCCACCCCCACATGTGCAATCCTCAAG	hsa-mir-491;hsa-mir-491	NA	9	32661942	0.941251	1	8	28	3UTR	ENST00000373610	TXLNA
chr1	+	32661952	32661960	ATTGCACAT	9mer2-10	G288.1	CCCCCACCCCCACATGTGCAATCCTCAAG	hsa-mir-32	NA	9	32661942	0.941251	1	8	28	3UTR	ENST00000373610	TXLNA
chr1	+	32661954	32661960	ATTGCAC	7mer2-8	G288.1	CCCCCACCCCCACATGTGCAATCCTCAAG	hsa-mir-92a-2;hsa-mir-25;hsa-mir-92a-1;hsa-mir-92a-1;hsa-mir-92b;hsa-mir-92b;hsa-mir-92b;hsa-mir-92b	NA	9	32661942	0.941251	1	8	28	3UTR	ENST00000373610	TXLNA
chr1	+	32661959	32661965	AGAGGAT	7mer1A	G288.1	CCCCCACCCCCACATGTGCAATCCTCAAG	hsa-mir-1185-1;hsa-mir-1185-1;hsa-mir-1185-2;hsa-mir-1185-2	NA	9	32661942	0.941251	1	8	28	3UTR	ENST00000373610	TXLNA
chr1	+	32662556	32662562	TGTGAAG	7mer2-8	G289.1	TATCCTTCACATCTAGGTGCCCTCAAG	hsa-mir-3611	NA	5	32662565	0.823825	1	5	35	3UTR	ENST00000373610	TXLNA
chr1	+	32662559	32662566	AAGATGTG	8mer1A	G289.1	TATCCTTCACATCTAGGTGCCCTCAAG	hsa-mir-576	NA	5	32662565	0.823825	1	5	35	3UTR	ENST00000373610	TXLNA
chr1	+	32662554	32662560	AGAAGGA	7mer1A	G289.1	TATCCTTCACATCTAGGTGCCCTCAAG	hsa-mir-1252;hsa-mir-1252	NA	5	32662565	0.823825	1	5	35	3UTR	ENST00000373610	TXLNA
chr1	+	32662569	32662576	TGAGGGCA	8mer1A	G289.1	TATCCTTCACATCTAGGTGCCCTCAAG	hsa-mir-3616;hsa-mir-1226	NA	5	32662565	0.823825	1	5	35	3UTR	ENST00000373610	TXLNA
chr1	+	32670901	32670907	TGTAAAA	7mer2-8	G290.1	CCCCTCTCATTCTCTTCAAACTGTGACTTTTTACAG	hsa-mir-548d-1	NA	9	32670873	0.751313	6	16	110	3UTR	ENST00000421922	CCDC28B
chr1	+	32670892	32670898	TCACAGT	7mer2-8	G290.1	CCCCTCTCATTCTCTTCAAACTGTGACTTTTTACAG	hsa-mir-128-1;hsa-mir-128-1;hsa-mir-128-2;hsa-mir-128-2;hsa-mir-27a;hsa-mir-27b;hsa-mir-27b;hsa-mir-27b;hsa-mir-27b;hsa-mir-27b	NA	9	32670873	0.751313	6	16	110	3UTR	ENST00000421922	CCDC28B
chr1	+	32694344	32694350	TCAAGAG	7mer1A	G291.1	ACTCCACAACTCTTGAACATCAG	hsa-mir-335;hsa-mir-335	NA	5	32694349	0.680363	2	5	20	CDS	ENST00000373586	EIF3I
chr1	+	32694347	32694353	GGTTCAA	7mer1A	G291.1	ACTCCACAACTCTTGAACATCAG	hsa-mir-607	NA	5	32694349	0.680363	2	5	20	CDS	ENST00000373586	EIF3I
chr1	+	32694776	32694782	GAGGTTG	7mer2-8	G292.1	ATGTAACCACAACCTCCACCAG	hsa-mir-377	NA	5	32694781	0.985898	2	10	5	CDS	ENST00000373586	EIF3I
chr1	+	32694769	32694775	AGGTTAC	7mer1A	G292.1	ATGTAACCACAACCTCCACCAG	hsa-mir-409	NA	5	32694781	0.985898	2	10	5	CDS	ENST00000373586	EIF3I
chr1	+	32694781	32694787	AGGTGGA	7mer1A	G292.1	ATGTAACCACAACCTCCACCAG	hsa-mir-3165	NA	5	32694781	0.985898	2	10	5	CDS	ENST00000373586	EIF3I
chr1	+	32808250	32808266	NA	MA	G294.1	GATGATCCGAGCCCACG	NA	SINE	5	32808250	0.792642	1	5	5	Intergenic	NA	NA
chr1	+	33134646	33134652	GTATGCC	7mer2-8	G296.1	ACCATCTTTACAGGGCATACGGCAG	ebv-mir-bart17	NA	8	33134650	0.990994	1	8	32	CDS	ENST00000373493	RBBP4
chr1	+	33134643	33134649	TGCCCTG	7mer1A	G296.1	ACCATCTTTACAGGGCATACGGCAG	hsa-mir-3173	NA	8	33134650	0.990994	1	8	32	CDS	ENST00000373493	RBBP4
chr1	+	33238869	33238875	CCTGGAC	7mer1A	G297.1	TATAGTCCAGAATCAAAGCACTTTTG	ebv-mir-bart7	NA	8	33238867	0.773784	1	6	46	3UTR	ENST00000401073	KIAA1522
chr1	+	33238883	33238889	AAAAGTG	7mer2-8	G297.1	TATAGTCCAGAATCAAAGCACTTTTG	hsa-mir-548t;hsa-mir-548t	NA	8	33238867	0.773784	1	6	46	3UTR	ENST00000401073	KIAA1522
chr1	+	33238868	33238875	ACTGGACT	8mer1A	G297.1	TATAGTCCAGAATCAAAGCACTTTTG	hsa-mir-378;hsa-mir-378;hsa-mir-378;hsa-mir-378c	NA	8	33238867	0.773784	1	6	46	3UTR	ENST00000401073	KIAA1522
chr1	+	33238881	33238888	AAAGTGCT	8mer2-9	G297.1	TATAGTCCAGAATCAAAGCACTTTTG	hsa-mir-93;hsa-mir-20b;hsa-mir-106b	NA	8	33238867	0.773784	1	6	46	3UTR	ENST00000401073	KIAA1522
chr1	+	33238870	33238876	TTCTGGA	7mer1A	G297.1	TATAGTCCAGAATCAAAGCACTTTTG	hsa-mir-1299	NA	8	33238867	0.773784	1	6	46	3UTR	ENST00000401073	KIAA1522
chr1	+	33238880	33238887	AAGTGCTT	8mer2-9	G297.1	TATAGTCCAGAATCAAAGCACTTTTG	hsa-mir-520a;hsa-mir-520a;hsa-mir-106a	NA	8	33238867	0.773784	1	6	46	3UTR	ENST00000401073	KIAA1522
chr1	+	33238880	33238888	AAAGTGCTT	9mer2-10	G297.1	TATAGTCCAGAATCAAAGCACTTTTG	hsa-mir-20a;hsa-mir-20a;hsa-mir-17;hsa-mir-17	NA	8	33238867	0.773784	1	6	46	3UTR	ENST00000401073	KIAA1522
chr1	+	33282067	33282074	TGATTTCC	8mer1A	G298.1	GGTCGGAAATCATGCGT	hsa-mir-3618	NA	8	33282075	0.727166	1	8	23	Intergenic	NA	NA
chr1	+	33322695	33322701	AGGAGAA	7mer1A	G299.1	CACTCTTTTTTCTCCATATTAGTTAACAAG	hsa-mir-802	NA	6	33322702	0.837474	1	6	72	3UTR	ENST00000373476	S100PBP
chr1	+	33322703	33322710	AAACTAAT	8mer1A	G299.1	CACTCTTTTTTCTCCATATTAGTTAACAAG	hsa-mir-3129	NA	6	33322702	0.837474	1	6	72	3UTR	ENST00000373476	S100PBP
chr1	+	33567766	33567773	GCAATACT	8mer2-9	G300.1	ATGGAGTATTGCCAGACTGAA	hsa-mir-3942	NA	5	33567782	0.996558	2	10	15	intron	ENST00000294517	ADC
chr1	+	33567763	33567769	GACTCCA	7mer1A	G300.1	ATGGAGTATTGCCAGACTGAA	hsa-mir-3145;hsa-mir-3925	NA	5	33567782	0.996558	2	10	15	intron	ENST00000294517	ADC
chr1	+	33645030	33645039	CTCCCAACCC	10mer2-11	G301.1	TGGAGGGGTTGGGAGCC	hsa-mir-150	NA	5	33645041	0.780176	1	5	10	Intergenic	NA	NA
chr1	+	33912984	33912990	TCCCCAG	7mer2-8	G302.1	TGAGATATCCCTGGGGAT	hsa-mir-2355	NA	15	33912991	0.977879	1	10	60	Intergenic	NA	NA
chr1	+	34011695	34011702	GGGGATCG	8mer2-9	G304.1	TCTGACGATCCCCGGAGCA	ebv-mir-bart6	NA	61	34011693	0.687718	1	61	119	Intergenic	NA	NA
chr1	+	34664127	34664143	NA	MA	G306.1	GGATTCTGTGTGTTGTT	NA	NA	5	34664133	0.709463	1	5	40	intron	ENST00000373374	C1orf94
chr1	+	34935898	34935905	TGCGGGGC	8mer1A	G307.1	TGATGGCCCCGCAGGAC	hsa-mir-744;hsa-mir-744	NA	6	34935902	0.858785	1	6	6	Intergenic	NA	NA
chr1	+	35000317	35000324	TGAGGTAG	8mer1A	G308.1	AAAACTGTCTCTACCTCATG	hsa-let-7d;hsa-let-7d;hsa-let-7a-3;hsa-let-7a-3;hsa-let-7e;hsa-let-7e;hsa-let-7e;hsa-let-7a-2;hsa-let-7g;hsa-let-7i;hsa-let-7i;hsa-let-7i;hsa-let-7a-1;hsa-let-7a-1;hsa-let-7b;hsa-let-7b;hsa-let-7b;hsa-let-7f-1;hsa-let-7f-1;hsa-let-7c;hsa-let-7c;hsa-let-7c;hsa-let-7f-2;hsa-mir-98	NA	5	35000326	0.831965	2	10	20	Intergenic	NA	NA
chr1	+	35247486	35247507	NA	MA	G309.1	TGGGATGGGGCGCGAAGCGGGG	NA	NA	47	35247507	0.993163	1	5	47	intron	ENST00000373366	GJB3
chr1	+	35578660	35578666	AATACTG	7mer2-8	G311.1	TTTCACCATCTTCATCAGTATTCAG	hsa-mir-429;hsa-mir-200c;hsa-mir-200c;hsa-mir-200b;hsa-mir-200b;hsa-mir-200b;hsa-mir-200b	NA	32	35578659	0.817242	1	32	285	CDS	ENST00000417119	ZMYM1
chr1	+	35581308	35581315	GATTTCCA	8mer2-9	G312.1	TTACTGTAAGCTGGAAATCTAAAG	hsa-mir-3618	NA	6	35581297	0.808286	1	6	36	3UTR	ENST00000359858	ZMYM1
chr1	+	35581298	35581304	TACAGTA	7mer1A	G312.1	TTACTGTAAGCTGGAAATCTAAAG	hsa-mir-101-1;hsa-mir-199a-1;hsa-mir-199a-2;hsa-mir-101-2;hsa-mir-101-2;hsa-mir-101-2;hsa-mir-144;hsa-mir-199b	NA	6	35581297	0.808286	1	6	36	3UTR	ENST00000359858	ZMYM1
chr1	+	35581300	35581306	CTTACAG	7mer2-8	G312.1	TTACTGTAAGCTGGAAATCTAAAG	hsa-mir-600	NA	6	35581297	0.808286	1	6	36	3UTR	ENST00000359858	ZMYM1
chr1	+	35581299	35581305	TTACAGT	7mer1A	G312.1	TTACTGTAAGCTGGAAATCTAAAG	hsa-mir-582	NA	6	35581297	0.808286	1	6	36	3UTR	ENST00000359858	ZMYM1
chr1	+	35885189	35885195	ATAACAT	7mer1A	G314.1	AACCCTGGACACCATGTTAACACG	hsa-mir-3143	NA	5	35885194	0.634394	1	5	15	CDS	ENST00000373297	ZMYM4
chr1	+	36093302	36093308	ACAAAAA	7mer1A	G315.1	TTCATAATAACTTTTTGA	hsa-mir-3613	NA	5	36093308	0.830784	1	5	40	Intergenic	NA	NA
chr1	+	36319499	36319521	NA	MA	G316.1	AAGGGTTTCTATGGAATATTTTG	NA	NA	5	36319511	0.818553	1	5	45	3UTR	ENST00000373210	EIF2C4
chr1	+	36321277	36321283	TGAGGTA	7mer1A	G317.1	CAAATACCTCACTTGGATAATACAAATCAG	hsa-let-7d;hsa-let-7d;hsa-let-7a-3;hsa-let-7a-3;hsa-let-7e;hsa-let-7e;hsa-let-7e;hsa-let-7a-2;hsa-let-7g;hsa-let-7i;hsa-let-7i;hsa-let-7i;hsa-let-7a-1;hsa-let-7a-1;hsa-let-7b;hsa-let-7b;hsa-let-7b;hsa-let-7f-1;hsa-let-7f-1;hsa-let-7c;hsa-let-7c;hsa-let-7c;hsa-let-7f-2;hsa-mir-98	NA	5	36321286	0.772641	1	5	30	3UTR	ENST00000373210	EIF2C4
chr1	+	36321278	36321284	GTGAGGT	7mer2-8	G317.1	CAAATACCTCACTTGGATAATACAAATCAG	hsa-mir-1294;hsa-mir-1294;hsa-mir-1294	NA	5	36321286	0.772641	1	5	30	3UTR	ENST00000373210	EIF2C4
chr1	+	36396364	36396379	NA	MA	G318.1	CGCGGCAGTTCGGGGT	NA	NA	7	36396364	0.796226	1	7	14	5UTR	ENST00000324350	EIF2C3
chr1	+	36587442	36587449	AGGCAGAA	8mer2-9	G320.1	TTCGATTCTGCCTCTGGCT	hsa-mir-1910	SINE	11	36587455	0.955825	1	11	76	Intergenic	NA	NA
chr1	+	36646001	36646007	CAAGGTG	7mer1A	G321.1	TTTTTAATCTGCACCTTATAG	ebv-mir-bart5;ebv-mir-bart5;ebv-mir-bart5	NA	17	36646000	0.822932	4	27	143	3UTR	ENST00000316156	MAP7D1
chr1	+	36645999	36646007	TAAGGTGCA	9mer1A	G321.1	TTTTTAATCTGCACCTTATAG	hsa-mir-18a;hsa-mir-18a;hsa-mir-18a;hsa-mir-18b	NA	17	36646000	0.822932	4	27	143	3UTR	ENST00000316156	MAP7D1
chr1	+	37042209	37042227	NA	MA	G323.1	AGTGGACAACCATGCGGCT	NA	NA	6	37042209	0.998593	1	6	12	Intergenic	NA	NA
chr1	+	37289207	37289213	GTTGTAC	7mer2-8	G324.1	GTACAACCTGTTGGAGCTGAGC	hsa-mir-3613	DNA	5	37289215	0.705991	2	10	15	Intergenic	NA	NA
chr1	+	38117927	38117939	NA	MA	G326.1	CAGTCCGACGAAT	NA	NA	23	38117939	0.951368	1	23	23	Intergenic	NA	NA
chr1	+	38175221	38175227	GAAAATG	7mer1A	G327.1	CAACAAGACCATTTTAGTAAAACAG	hsa-mir-3662	NA	6	38175212	0.934235	1	6	24	3UTR	ENST00000373055	CDCA8
chr1	+	38176112	38176118	CCAGTCC	7mer1A	G328.1	CTGGGACTGAGACATGGC	hsa-mir-455;hsa-mir-455;hsa-mir-1910	NA	25	38176126	0.996605	1	25	50	Intergenic	NA	NA
chr1	+	38325304	38325319	NA	MA	G329.1	CCGGAGGAAGGTGGGG	NA	NA	21	38325304	0.985043	1	1	20	Intergenic	NA	NA
chr1	+	38469883	38469891	TGTTCCTCT	9mer1A	G330.1	ATGAGAGGAACAGTTCATTCA	hsa-mir-4326;hsa-mir-4326;hsa-mir-4326	NA	25	38469880	0.999968	1	10	97	Intergenic	NA	NA
chr1	+	38469894	38469900	TGAATGA	7mer2-8	G330.1	ATGAGAGGAACAGTTCATTCA	hsa-mir-1257	NA	25	38469880	0.999968	1	10	97	Intergenic	NA	NA
chr1	+	38469885	38469891	TGTTCCT	7mer1A	G330.1	ATGAGAGGAACAGTTCATTCA	hsa-mir-3074	NA	25	38469880	0.999968	1	10	97	Intergenic	NA	NA
chr1	+	38489963	38489969	TCACAGT	7mer2-8	G331.1	GAGGTGGACAATTACTGTGAGTAG	hsa-mir-128-1;hsa-mir-128-1;hsa-mir-128-2;hsa-mir-128-2;hsa-mir-27a;hsa-mir-27b;hsa-mir-27b;hsa-mir-27b;hsa-mir-27b;hsa-mir-27b	NA	5	38489973	0.966888	1	5	25	3UTR	ENST00000373014	UTP11L
chr1	+	38512107	38512113	CCGAGCC	7mer2-8	G333.1	GCCGTCGTCGGCTCGGC	hsa-mir-615;hsa-mir-615	NA	25	38512114	0.783902	1	6	68	Intergenic	NA	NA
chr1	+	39470157	39470163	TGCACCA	7mer1A	G338.1	ATCTTGGGGATTCTGGCTGTGAATTTGGTGCACG	ebv-mir-bart3;hsa-mir-767	NA	13	39470132	0.719397	5	18	119	3UTR	ENST00000446189	AKIRIN1
chr1	+	39470148	39470154	TTCACAG	7mer1A	G338.1	ATCTTGGGGATTCTGGCTGTGAATTTGGTGCACG	hsa-mir-27a;hsa-mir-27b;hsa-mir-27b;hsa-mir-27b;hsa-mir-27b;hsa-mir-27b	NA	13	39470132	0.719397	5	18	119	3UTR	ENST00000446189	AKIRIN1
chr1	+	39470273	39470280	GTCCCTGT	8mer2-9	G339.1	TTAAATACAGGGACTGTTTCCAGGCACAG	hsa-mir-1274b	NA	10	39470295	0.631047	2	15	51	3UTR	ENST00000446189	AKIRIN1
chr1	+	39470273	39470279	TCCCTGT	7mer2-8	G339.1	TTAAATACAGGGACTGTTTCCAGGCACAG	hsa-mir-1274a;hsa-mir-339;hsa-mir-1274b;hsa-mir-1274b	NA	10	39470295	0.631047	2	15	51	3UTR	ENST00000446189	AKIRIN1
chr1	+	39470278	39470284	AACAGTC	7mer2-8	G339.1	TTAAATACAGGGACTGTTTCCAGGCACAG	hsa-mir-212;hsa-mir-132	NA	10	39470295	0.631047	2	15	51	3UTR	ENST00000446189	AKIRIN1
chr1	+	39470284	39470292	TGCCTGGAA	9mer1A	G339.1	TTAAATACAGGGACTGTTTCCAGGCACAG	hsa-mir-1254;hsa-mir-1254;hsa-mir-3116-2;hsa-mir-3116-1	NA	10	39470295	0.631047	2	15	51	3UTR	ENST00000446189	AKIRIN1
chr1	+	39470281	39470288	TGGAAACA	8mer1A	G339.1	TTAAATACAGGGACTGTTTCCAGGCACAG	hsa-mir-147b	NA	10	39470295	0.631047	2	15	51	3UTR	ENST00000446189	AKIRIN1
chr1	+	39470414	39470420	TGTGTCA	7mer1A	G340.1	CCATTGACACATGGACTCTGCCTGGGCATG	hsa-mir-597	NA	5	39470410	0.902401	1	5	30	3UTR	ENST00000446189	AKIRIN1
chr1	+	39470431	39470437	TGCCCAG	7mer1A	G340.1	CCATTGACACATGGACTCTGCCTGGGCATG	hsa-mir-1295	NA	5	39470410	0.902401	1	5	30	3UTR	ENST00000446189	AKIRIN1
chr1	+	39470426	39470432	AGGCAGA	7mer2-8	G340.1	CCATTGACACATGGACTCTGCCTGGGCATG	hsa-mir-1910	NA	5	39470410	0.902401	1	5	30	3UTR	ENST00000446189	AKIRIN1
chr1	+	39470412	39470420	TGTGTCAAT	9mer2-10	G340.1	CCATTGACACATGGACTCTGCCTGGGCATG	hsa-mir-592	NA	5	39470410	0.902401	1	5	30	3UTR	ENST00000446189	AKIRIN1
chr1	+	39471506	39471512	AATATAA	7mer1A	G341.1	TACATTTTCATTATATAGTGTTAACAAG	hsa-mir-410	NA	15	39471510	0.785735	2	15	165	3UTR	ENST00000446189	AKIRIN1
chr1	+	39471512	39471518	TAACACT	7mer1A	G341.1	TACATTTTCATTATATAGTGTTAACAAG	hsa-mir-200a;hsa-mir-200a;hsa-mir-141;hsa-mir-141;hsa-mir-141;ebv-mir-bart9;ebv-mir-bart9	NA	15	39471510	0.785735	2	15	165	3UTR	ENST00000446189	AKIRIN1
chr1	+	39471498	39471505	TGAAAATG	8mer1A	G341.1	TACATTTTCATTATATAGTGTTAACAAG	hsa-mir-3662	NA	15	39471510	0.785735	2	15	165	3UTR	ENST00000446189	AKIRIN1
chr1	+	39471561	39471567	AAGGTAA	7mer2-8	G342.1	TTTACCTTGCCTTCTTAATACTGTGATAATG	hsa-mir-570	NA	24	39471578	0.75789	2	29	227	3UTR	ENST00000446189	AKIRIN1
chr1	+	39471579	39471585	TCACAGT	7mer2-8	G342.1	TTTACCTTGCCTTCTTAATACTGTGATAATG	hsa-mir-128-1;hsa-mir-128-1;hsa-mir-128-2;hsa-mir-128-2;hsa-mir-27a;hsa-mir-27b;hsa-mir-27b;hsa-mir-27b;hsa-mir-27b;hsa-mir-27b	NA	24	39471578	0.75789	2	29	227	3UTR	ENST00000446189	AKIRIN1
chr1	+	39471577	39471583	ACAGTAT	7mer2-8	G342.1	TTTACCTTGCCTTCTTAATACTGTGATAATG	hsa-mir-144	NA	24	39471578	0.75789	2	29	227	3UTR	ENST00000446189	AKIRIN1
chr1	+	39726435	39726441	CAAAAAT	7mer1A	G344.1	AAAAACCCCATGAATTTTTACTG	hsa-mir-548c;hsa-mir-548c	NA	11	39726435	0.678448	2	22	55	intron	ENST00000361689	MACF1
chr1	+	39726438	39726444	CAGTAAA	7mer2-8	G344.1	AAAAACCCCATGAATTTTTACTG	hsa-mir-545	NA	11	39726435	0.678448	2	22	55	intron	ENST00000361689	MACF1
chr1	+	40677171	40677190	NA	MA	G352.1	ATGATGTGGATTAATTTGTT	NA	NA	51	40677189	0.766898	1	51	401	intron	ENST00000372771	RLF
chr1	+	40705465	40705471	ATTTTCT	7mer2-8	G353.1	TAAAATAGAAAATTCCATACCTAATCCCAATG	ebv-mir-bart2;ebv-mir-bart2	NA	5	40705464	0.948531	1	5	35	CDS	ENST00000372771	RLF
chr1	+	40705471	40705477	TATGGAA	7mer1A	G353.1	TAAAATAGAAAATTCCATACCTAATCCCAATG	hsa-mir-3688	NA	5	40705464	0.948531	1	5	35	CDS	ENST00000372771	RLF
chr1	+	40706174	40706180	TTGGCAA	7mer2-8	G354.1	CAACATGGGGACATTTGCCAAC	hsa-mir-182	NA	8	40706177	0.702938	1	8	24	3UTR	ENST00000372771	RLF
chr1	+	40706368	40706392	NA	MA	G355.1	CTAATTAATACATCAAAATATACTG	NA	NA	5	40706388	0.821747	1	5	35	3UTR	ENST00000372771	RLF
chr1	+	41220065	41220071	CTTACAG	7mer2-8	G357.1	CTGTAAACATCCTTGACTGGAAGCTGTAAG	hsa-mir-600	NA	396	41220051	0.681641	6	170	2446	miRNA	hsa-mir-30e	hsa-mir-30e
chr1	+	41220057	41220063	GTCCAGT	7mer1A	G357.1	CTGTAAACATCCTTGACTGGAAGCTGTAAG	hsa-mir-145;hsa-mir-145	NA	396	41220051	0.681641	6	170	2446	miRNA	hsa-mir-30e	hsa-mir-30e
chr1	+	41220094	41220104	TGTAAACATCC	11mer1A	G358.1	CTTTCAGTCGGATGTTTACAGC	hsa-mir-30c-2;hsa-mir-30e;hsa-mir-30e;hsa-mir-30e;hsa-mir-30d;hsa-mir-30b;hsa-mir-30c-1;hsa-mir-30c-1;hsa-mir-30a	NA	73	41220098	0.663167	7	44	540	miRNA	hsa-mir-30e	hsa-mir-30e
chr1	+	41234558	41234564	GCTGACT	7mer1A	G359.1	CCAGTCAGATGATCTGGGTGA	hsa-mir-345;hsa-mir-345;hsa-mir-345	NA	92	41234565	0.670899	2	182	276	intron	ENST00000372657	NFYC
chr1	+	41976492	41976511	NA	MA	G364.1	CCTCCGCCGGTCCTCTCCCT	NA	NA	14	41976492	0.979214	1	13	54	Intergenic	NA	NA
chr1	+	42301775	42301793	NA	MA	G366.1	AGTCCCATGATCCTCTGGC	NA	NA	14	42301781	0.793912	1	14	56	Intergenic	NA	NA
chr1	+	42533978	42533985	ACGCACAC	8mer1A	G368.1	TCACACGTGTGCGAG	ebv-mir-bart11;ebv-mir-bart11	LINE	5	42533986	0.872743	1	5	10	Intergenic	NA	NA
chr1	+	42926044	42926051	TATTGCAC	8mer1A	G371.1	ATAAAAAAATCAAGTGCAATAAAG	hsa-mir-32	NA	8	42926031	0.86585	1	3	29	3UTR	ENST00000455780	PPCS
chr1	+	42926041	42926051	TATTGCACTTG	11mer1A	G371.1	ATAAAAAAATCAAGTGCAATAAAG	hsa-mir-92a-2;hsa-mir-25;hsa-mir-92a-1;hsa-mir-92a-1	NA	8	42926031	0.86585	1	3	29	3UTR	ENST00000455780	PPCS
chr1	+	42926043	42926051	TATTGCACT	9mer1A	G371.1	ATAAAAAAATCAAGTGCAATAAAG	hsa-mir-92b;hsa-mir-92b;hsa-mir-92b;hsa-mir-92b	NA	8	42926031	0.86585	1	3	29	3UTR	ENST00000455780	PPCS
chr1	+	43411871	43411885	NA	MA	G372.1	ATACCCCTCCGCTGG	NA	NA	10	43411885	0.962001	1	10	20	Intergenic	NA	NA
chr1	+	43476956	43476972	NA	MA	G374.1	CGGCTGGAAGAGCACTG	NA	SINE	18	43476972	0.999416	1	18	18	Intergenic	NA	NA
chr1	+	43759254	43759275	NA	MA	G378.1	CATGCATGGTGTAACGATGGCA	NA	NA	14	43759254	0.905997	2	28	42	Intergenic	NA	NA
chr1	+	44129764	44129770	GGACCTT	7mer2-8	G380.1	TGGGTGCTAAGGTCC	hsa-mir-659	NA	16	44129756	0.791326	1	4	60	intron	ENST00000439179	KDM4A
chr1	+	44129758	44129764	TAGCACC	7mer1A	G380.1	TGGGTGCTAAGGTCC	hsa-mir-29c;ebv-mir-bart1;hsa-mir-29a;hsa-mir-29b-2;hsa-mir-29b-1	NA	16	44129756	0.791326	1	4	60	intron	ENST00000439179	KDM4A
chr1	+	44515665	44515683	NA	MA	G382.1	GGATTCATGCCTGGGGTGA	NA	NA	9	44515673	0.67209	1	2	43	Intergenic	NA	NA
chr1	+	44612357	44612374	NA	MA	G383.1	CCACGATCTCGTCCTGGG	NA	NA	8	44612374	0.932313	1	8	24	Intergenic	NA	NA
chr1	+	44871170	44871184	NA	MA	G385.1	TGCGACCGTTCTCCC	NA	NA	6	44871170	0.757071	2	6	18	5UTR	ENST00000355387	RNF220
chr1	+	45047274	45047280	GGATGAT	7mer2-8	G387.1	GACGATCATCCTTTG	hsa-mir-3691	NA	5	45047284	0.759589	1	5	20	intron	ENST00000355387	RNF220
chr1	+	45213343	45213349	GAGTTGA	7mer2-8	G389.1	TCAACTCCAAAATTCCTGCTCCA	hsa-mir-219-1	NA	5	45213354	0.746706	2	5	25	CDS	ENST00000452259	KIF2C
chr1	+	45269298	45269305	GAGACCTC	8mer2-9	G391.1	TGAGGTCTCCGGTTTGGTG	hsa-mir-769;hsa-mir-769;hsa-mir-769;hsa-mir-769	NA	10	45269315	0.902421	1	10	60	CDS	ENST00000372201	PLK3
chr1	+	45476753	45476771	NA	MA	G392.1	CGACGGTCCCGCTGGGTCC	NA	NA	22	45476764	0.774418	1	22	44	Intergenic	NA	NA
chr1	+	45881276	45881282	TTTCCTC	7mer1A	G394.1	GAGGAAAAGAAACTAATAA	hsa-mir-3124;hsa-mir-670;hsa-mir-670	NA	9	45881294	0.794554	1	9	9	Intergenic	NA	NA
chr1	+	45881279	45881286	CTCTTTTC	8mer1A	G394.1	GAGGAAAAGAAACTAATAA	hsa-mir-627	NA	9	45881294	0.794554	1	9	9	Intergenic	NA	NA
chr1	+	45881281	45881287	CTTCTTT	7mer1A	G394.1	GAGGAAAAGAAACTAATAA	hsa-mir-3146	NA	9	45881294	0.794554	1	9	9	Intergenic	NA	NA
chr1	+	46016747	46016763	NA	MA	G395.1	TGAGGATCGTTGGATCT	NA	NA	14	46016747	0.976346	1	6	70	5UTR	ENST00000372070	AKR1A1
chr1	+	46330738	46330745	TCCCCAGA	8mer2-9	G396.1	GTAGTTGACTGTCTGGGGAGT	hsa-mir-2355	NA	57	46330737	0.777777	2	114	247	intron	ENST00000432341	MAST2
chr1	+	46330734	46330741	CAGACAGT	8mer2-9	G396.1	GTAGTTGACTGTCTGGGGAGT	ebv-mir-bart11;ebv-mir-bart11;ebv-mir-bart11	NA	57	46330737	0.777777	2	114	247	intron	ENST00000432341	MAST2
chr1	+	46768146	46768162	NA	MA	G398.1	TTGTCGGTTCGCTCCCG	NA	NA	27	46768146	0.894611	1	9	99	Intergenic	NA	NA
chr1	+	46782434	46782440	TCATAGA	7mer2-8	G399.1	ATTCCATCTAAATAAAAGTTCTATGATCTG	hsa-mir-376b	NA	5	46782433	0.805758	1	5	50	3UTR	ENST00000311672	UQCRH
chr1	+	46782435	46782441	ATCATAG	7mer2-8	G399.1	ATTCCATCTAAATAAAAGTTCTATGATCTG	ebv-mir-bart7;ebv-mir-bart7;ebv-mir-bart7	NA	5	46782433	0.805758	1	5	50	3UTR	ENST00000311672	UQCRH
chr1	+	46827280	46827311	NA	MA	G400.1	TCTATTCTACCTGCTCACTCTCACACTTACAG	NA	NA	5	46827291	0.873192	1	5	50	CDS	ENST00000474844	NSUN4
chr1	+	47022544	47022559	NA	MA	G405.1	TCTGATGATCGCCTGG	NA	NA	6	47022548	0.728515	2	11	19	Intergenic	NA	NA
chr1	+	47814314	47814332	NA	MA	G407.1	GGTTCCATTCCCCGTTGGA	NA	NA	5	47814332	0.883251	1	5	25	intron	ENST00000450808	CMPK1
chr1	+	48534813	48534819	CCTCTCA	7mer1A	G413.1	TGTTTGAGAGAACTCTGGAG	hsa-mir-1229	LINE	23	48534809	0.806087	2	22	92	Intergenic	NA	NA
chr1	+	48534811	48534817	ACTCAAA	7mer1A	G413.1	TGTTTGAGAGAACTCTGGAG	hsa-mir-616	LINE	23	48534809	0.806087	2	22	92	Intergenic	NA	NA
chr1	+	48534821	48534827	TCCAGAG	7mer2-8	G413.1	TGTTTGAGAGAACTCTGGAG	hsa-mir-520a;hsa-mir-520a	LINE	23	48534809	0.806087	2	22	92	Intergenic	NA	NA
chr1	+	48667235	48667252	NA	MA	G414.1	TTTTAGAGTCCGAGGCTC	NA	SINE	6	48667238	0.628862	1	6	30	Intergenic	NA	NA
chr1	+	49371414	49371421	AACATTCA	8mer1A	G416.1	ATGAATGTACCTTTGGTTGAG	hsa-mir-181c;hsa-mir-181c;hsa-mir-181c;hsa-mir-181a-1;hsa-mir-181a-2;hsa-mir-181a-2	NA	7	49371424	0.619028	2	10	46	Intergenic	NA	NA
chr1	+	49371413	49371421	AACATTCAT	9mer1A	G416.1	ATGAATGTACCTTTGGTTGAG	hsa-mir-181b-2;hsa-mir-181b-2;hsa-mir-181b-2;hsa-mir-181b-2;hsa-mir-181b-2;hsa-mir-181b-1;hsa-mir-181d;hsa-mir-181d;hsa-mir-181d	NA	7	49371424	0.619028	2	10	46	Intergenic	NA	NA
chr1	+	49460756	49460771	NA	MA	G417.1	TAAACTGGTGGCTGTG	NA	NA	7	49460771	0.859034	1	6	29	Intergenic	NA	NA
chr1	+	49804406	49804424	NA	MA	G418.1	CGATGATCAGAAGCTGGTC	NA	NA	6	49804406	0.925474	1	6	18	Intergenic	NA	NA
chr1	+	50111498	50111519	NA	MA	G421.1	TAAATAATGGCTAAGTATGGAA	NA	LINE	6	50111505	0.798221	1	6	30	Intergenic	NA	NA
chr1	+	50596938	50596944	GTTCAAA	7mer1A	G422.1	GTAATTTTTGAAATTTTATCATG	hsa-mir-607	NA	7	50596949	0.583196	2	14	70	intron	ENST00000371827	ELAVL4
chr1	+	50596943	50596949	TAAAATT	7mer1A	G422.1	GTAATTTTTGAAATTTTATCATG	hsa-mir-548p	NA	7	50596949	0.583196	2	14	70	intron	ENST00000371827	ELAVL4
chr1	+	50596933	50596939	AAAATTA	7mer2-8	G422.1	GTAATTTTTGAAATTTTATCATG	hsa-mir-548p	NA	7	50596949	0.583196	2	14	70	intron	ENST00000371827	ELAVL4
chr1	+	50596936	50596942	ACAAAAA	7mer1A	G422.1	GTAATTTTTGAAATTTTATCATG	hsa-mir-3613	NA	7	50596949	0.583196	2	14	70	intron	ENST00000371827	ELAVL4
chr1	+	50698842	50698848	GTCCTCT	7mer2-8	G423.1	AGAGGACCAGAGTGGATGA	hsa-mir-3909;hsa-mir-3909	NA	13	50698860	0.878925	1	13	13	Intergenic	NA	NA
chr1	+	51065117	51065135	NA	MA	G424.1	TGGTAGGCAAATCTGCTGG	NA	DNA	16	51065135	0.861461	2	29	46	Intergenic	NA	NA
chr1	+	51443427	51443438	NA	MA	G425.1	GACCTCGCCTGA	NA	NA	6	51443438	0.92119	1	6	6	Intergenic	NA	NA
chr1	+	51737440	51737446	TTATAAA	7mer1A	G426.1	CTACATTTTATAACACTGGCACACACAAAAAAG	hsa-mir-340	NA	6	51737456	0.998739	1	6	36	3UTR	ENST00000242719	RNF11
chr1	+	51737456	51737462	ATTGTGT	7mer1A	G426.1	CTACATTTTATAACACTGGCACACACAAAAAAG	hsa-mir-592	NA	6	51737456	0.998739	1	6	36	3UTR	ENST00000242719	RNF11
chr1	+	51737459	51737465	CTTTTTG	7mer1A	G426.1	CTACATTTTATAACACTGGCACACACAAAAAAG	hsa-mir-129-1;hsa-mir-129-1	NA	6	51737456	0.998739	1	6	36	3UTR	ENST00000242719	RNF11
chr1	+	51737445	51737452	CCAGTGTT	8mer2-9	G426.1	CTACATTTTATAACACTGGCACACACAAAAAAG	hsa-mir-199b	NA	6	51737456	0.998739	1	6	36	3UTR	ENST00000242719	RNF11
chr1	+	51737437	51737443	GAAAATG	7mer1A	G426.1	CTACATTTTATAACACTGGCACACACAAAAAAG	hsa-mir-3662	NA	6	51737456	0.998739	1	6	36	3UTR	ENST00000242719	RNF11
chr1	+	51738144	51738151	TGTGCAAA	8mer1A	G427.1	TTATGTTTTGCACACAAACG	hsa-mir-19a;hsa-mir-19a;hsa-mir-19b-2;hsa-mir-19b-1;hsa-mir-19b-1	NA	8	51738157	0.843771	1	8	46	3UTR	ENST00000242719	RNF11
chr1	+	51738149	51738155	ATTGTGT	7mer1A	G427.1	TTATGTTTTGCACACAAACG	hsa-mir-592	NA	8	51738157	0.843771	1	8	46	3UTR	ENST00000242719	RNF11
chr1	+	51738143	51738149	TGCAAAA	7mer1A	G427.1	TTATGTTTTGCACACAAACG	hsa-mir-548t	NA	8	51738157	0.843771	1	8	46	3UTR	ENST00000242719	RNF11
chr1	+	51738170	51738176	TATGGTT	7mer2-8	G428.1	TATAACCATATGACTTCATAG	hsa-mir-584	NA	6	51738178	0.746385	2	12	30	3UTR	ENST00000242719	RNF11
chr1	+	51738180	51738186	CATGAAG	7mer1A	G428.1	TATAACCATATGACTTCATAG	ebv-mir-bart20;ebv-mir-bart20	NA	6	51738178	0.746385	2	12	30	3UTR	ENST00000242719	RNF11
chr1	+	51845721	51845727	AGGAAGC	7mer1A	G430.1	AGTGAGACTCTGCTTCCAGGAA	hsa-mir-671;hsa-mir-671	SINE	10	51845717	0.772486	1	10	40	Intergenic	NA	NA
chr1	+	51845713	51845720	AGAGTCTC	8mer2-9	G430.1	AGTGAGACTCTGCTTCCAGGAA	hsa-mir-1273c;hsa-mir-1273c	SINE	10	51845717	0.772486	1	10	40	Intergenic	NA	NA
chr1	+	51845723	51845731	TTCCTGGAA	9mer2-10	G430.1	AGTGAGACTCTGCTTCCAGGAA	hsa-mir-145	SINE	10	51845717	0.772486	1	10	40	Intergenic	NA	NA
chr1	+	51845724	51845730	GCCTGGA	7mer1A	G430.1	AGTGAGACTCTGCTTCCAGGAA	hsa-mir-4254	SINE	10	51845717	0.772486	1	10	40	Intergenic	NA	NA
chr1	+	52459073	52459079	CCTCCCA	7mer1A	G431.1	CGTAACTTTGGGAGAAG	hsa-mir-3155;hsa-mir-3155;hsa-mir-3155	NA	17	52459081	0.842041	1	17	51	Intergenic	NA	NA
chr1	+	52459072	52459079	TCTCCCAA	8mer1A	G431.1	CGTAACTTTGGGAGAAG	hsa-mir-150	NA	17	52459081	0.842041	1	17	51	Intergenic	NA	NA
chr1	+	52555549	52555555	TAAAGTG	7mer1A	G433.1	ATTCCATTAAATTCACTTTAATAAG	hsa-mir-20a;hsa-mir-20a;hsa-mir-93;hsa-mir-20b;hsa-mir-17;hsa-mir-17;hsa-mir-106b	NA	5	52555547	0.798504	1	5	45	3UTR	ENST00000313334	BTF3L4
chr1	+	52811962	52811968	GTTTAAA	7mer1A	G434.1	TCATACCCAAATCATTTGCACTTTAAAACTG	hsa-mir-3179-1;hsa-mir-3179-3;hsa-mir-3179-2	NA	17	52811957	0.744767	3	17	141	3UTR	ENST00000357206	ZFYVE9
chr1	+	52811954	52811961	GTGCAAAT	8mer2-9	G434.1	TCATACCCAAATCATTTGCACTTTAAAACTG	hsa-mir-19a;hsa-mir-19a;hsa-mir-19b-2;hsa-mir-19b-1;hsa-mir-19b-1	NA	17	52811957	0.744767	3	17	141	3UTR	ENST00000357206	ZFYVE9
chr1	+	52811957	52811963	AAGTGCA	7mer2-8	G434.1	TCATACCCAAATCATTTGCACTTTAAAACTG	hsa-mir-519c	NA	17	52811957	0.744767	3	17	141	3UTR	ENST00000357206	ZFYVE9
chr1	+	52811958	52811965	TAAAGTGC	8mer1A	G434.1	TCATACCCAAATCATTTGCACTTTAAAACTG	hsa-mir-20a;hsa-mir-20a;hsa-mir-93;hsa-mir-20b;hsa-mir-17;hsa-mir-17;hsa-mir-106b	NA	17	52811957	0.744767	3	17	141	3UTR	ENST00000357206	ZFYVE9
chr1	+	52811956	52811962	AGTGCAA	7mer2-8	G434.1	TCATACCCAAATCATTTGCACTTTAAAACTG	hsa-mir-130b;hsa-mir-301b;hsa-mir-301b;hsa-mir-454;hsa-mir-301a	NA	17	52811957	0.744767	3	17	141	3UTR	ENST00000357206	ZFYVE9
chr1	+	53102247	53102253	CACACCT	7mer2-8	G435.1	TAGGTGTGGGAAGTGA	hsa-mir-1228	NA	5	53102261	0.994515	1	5	15	Intergenic	NA	NA
chr1	+	53102251	53102257	ATCCCAC	7mer1A	G435.1	TAGGTGTGGGAAGTGA	hsa-mir-1260b;hsa-mir-1260	NA	5	53102261	0.994515	1	5	15	Intergenic	NA	NA
chr1	+	53157702	53157718	NA	MA	G436.1	TGACGATCTGAGCTCTC	NA	LTR	5	53157702	0.975723	1	5	20	Intergenic	NA	NA
chr1	+	53641159	53641165	TGGAAGG	7mer1A	G439.1	CAGATTGCCTTCCATGACG	hsa-mir-3190	LTR	5	53641170	0.976584	1	5	20	Intergenic	NA	NA
chr1	+	54056584	54056590	AGGCAGG	7mer2-8	G441.1	TGAGGCCTGCCTGGTGCCGGA	hsa-mir-940;hsa-mir-940;hsa-mir-940;hsa-mir-940	NA	43	54056590	0.672069	1	43	94	Intergenic	NA	NA
chr1	+	54387111	54387117	TAGCTTA	7mer1A	G442.1	TAAGCTATATACTGAAGC	hsa-mir-21;hsa-mir-21	NA	5	54387128	0.964142	1	5	20	Intergenic	NA	NA
chr1	+	54408597	54408603	TGTCCTA	7mer2-8	G443.1	AGTAGGACATTGTCAGGC	hsa-mir-676;hsa-mir-676	LINE	7	54408604	0.617253	1	7	21	Intergenic	NA	NA
chr1	+	54955257	54955273	NA	MA	G445.1	CCGCCGCCGGAGGTTTG	NA	NA	7	54955257	0.867251	1	5	12	Intergenic	NA	NA
chr1	+	55070343	55070349	ACAGCAG	7mer2-8	G446.1	GCTGCTGTCTGACCAGGCAC	hsa-mir-214	NA	29	55070361	0.965631	1	1	115	intron	ENST00000343744	ACOT11
chr1	+	55070346	55070353	TCAGACAG	8mer1A	G446.1	GCTGCTGTCTGACCAGGCAC	ebv-mir-bart11;ebv-mir-bart11;ebv-mir-bart11	NA	29	55070361	0.965631	1	1	115	intron	ENST00000343744	ACOT11
chr1	+	55070342	55070349	ACAGCAGC	8mer2-9	G446.1	GCTGCTGTCTGACCAGGCAC	hsa-mir-1538	NA	29	55070361	0.965631	1	1	115	intron	ENST00000343744	ACOT11
chr1	+	55070354	55070360	TGCCTGG	7mer1A	G446.1	GCTGCTGTCTGACCAGGCAC	hsa-mir-1254;hsa-mir-1254;hsa-mir-3116-2;hsa-mir-3116-1	NA	29	55070361	0.965631	1	1	115	intron	ENST00000343744	ACOT11
chr1	+	55555954	55555960	TTACACA	7mer1A	G448.1	ATGATCATTGTGTAAAATGG	hsa-mir-3941	NA	5	55555946	0.849409	2	10	25	Intergenic	NA	NA
chr1	+	55712458	55712477	NA	MA	G449.1	CCTTGGGACATAGCGCAGGG	NA	NA	5	55712462	0.671793	1	5	10	Intergenic	NA	NA
chr1	+	55933526	55933544	NA	MA	G450.1	ATTGGAGCTGGATCTCACA	NA	NA	7	55933533	0.821458	1	7	28	Intergenic	NA	NA
chr1	+	56100014	56100020	ACCCCAC	7mer1A	G451.1	GCTGTGGGGACCTGAAAGATG	hsa-mir-4286	NA	32	56100023	0.970524	2	33	76	Intergenic	NA	NA
chr1	+	56770801	56770821	NA	MA	G452.1	AGGGTTTAATCTGGGAATGGC	NA	NA	8	56770801	0.684363	2	16	32	Intergenic	NA	NA
chr1	+	56943482	56943491	NA	MA	G453.1	GTCGGGCTCG	NA	NA	5	56943482	0.813783	1	4	6	Intergenic	NA	NA
chr1	+	57044657	57044671	NA	MA	G454.1	GACGATCGCTTTGTC	NA	NA	6	57044670	0.612113	1	6	24	Intergenic	NA	NA
chr1	+	57552248	57552262	NA	MA	G457.1	TCTACAGTCCGTGAC	NA	NA	12	57552262	0.957027	1	12	36	Intergenic	NA	NA
chr1	+	58084525	58084531	ACTCCAG	7mer1A	G459.1	ATCCTGGAGACAGACTGTGG	hsa-mir-3925;hsa-mir-766	SINE	5	58084541	0.860342	1	5	15	Intergenic	NA	NA
chr1	+	58264194	58264200	AACCTGA	7mer2-8	G460.1	ACGTGCTGATTCAGGTTGA	ebv-mir-bhrf1-1;ebv-mir-bhrf1-1	NA	7	58264194	0.714958	1	7	35	Intergenic	NA	NA
chr1	+	58359798	58359816	NA	MA	G461.1	GACCCCAGGTCGAAAGGTC	NA	LTR	5	58359816	0.9881	1	5	5	Intergenic	NA	NA
chr1	+	58536736	58536742	ACATCAC	7mer2-8	G463.1	GATGTGTAGTGTGATGTGGGA	ebv-mir-bart4	NA	9	58536737	0.739357	1	9	54	Intergenic	NA	NA
chr1	+	58729724	58729741	NA	MA	G466.1	AGCTCTACAGTCTGACAA	NA	SINE	21	58729741	0.917151	1	21	63	Intergenic	NA	NA
chr1	+	59202399	59202419	NA	MA	G468.1	TATGGATTTCTATAATAGTAC	NA	LINE	5	59202412	0.760014	1	5	40	Intergenic	NA	NA
chr1	+	59387703	59387722	NA	MA	G470.1	CTCCAAGGCTAAATATTTGT	NA	NA	42	59387719	0.680327	2	84	207	Intergenic	NA	NA
chr1	+	60020227	60020234	TACCCATT	8mer1A	G472.1	CCCTAATGGGTAGCGGGG	hsa-mir-660;hsa-mir-660	NA	6	60020229	0.650303	1	6	12	intron	ENST00000315089	FGGY
chr1	+	60072818	60072826	GCCCAGATC	9mer2-10	G473.1	AGTCTGATGATCTGGGCTA	hsa-mir-1295	NA	5	60072815	0.773	2	10	20	intron	ENST00000315089	FGGY
chr1	+	60238759	60238776	NA	MA	G474.1	TGAGGTGGAGCTGAGATT	NA	NA	13	60238764	0.882517	1	13	52	Intergenic	NA	NA
chr1	+	60336730	60336762	NA	MA	G475.1	CAAAATTCCGTGATTATGAAGAAAAACTCATTG	NA	NA	7	60336743	0.765204	1	7	56	CDS	ENST00000371208	HOOK1
chr1	+	60340298	60340304	TATATAT	7mer1A	G476.1	CCATACACAATATATAAACAAAATG	hsa-mir-1277;hsa-mir-1277	NA	9	60340306	0.827422	1	9	36	3UTR	ENST00000371208	HOOK1
chr1	+	60340304	60340311	TTTTGTTT	8mer1A	G476.1	CCATACACAATATATAAACAAAATG	ebv-mir-bart19;ebv-mir-bart19;ebv-mir-bart19	NA	9	60340306	0.827422	1	9	36	3UTR	ENST00000371208	HOOK1
chr1	+	61095460	61095476	NA	MA	G478.1	CGATCTTCTTGATTCTG	NA	NA	5	61095476	0.76279	2	10	30	Intergenic	NA	NA
chr1	+	61572104	61572110	TAATCTC	7mer2-8	G481.1	TTTGCATGGGGAGCTGAGATTAG	hsa-mir-3129	NA	8	61572108	0.820773	1	8	48	intron	ENST00000371191	NFIA
chr1	+	61628287	61628293	CCAGCAT	7mer2-8	G482.1	GATAGATTATGCTGGGAACT	hsa-mir-338	NA	7	61628289	0.687636	1	7	35	intron	ENST00000371191	NFIA
chr1	+	61628285	61628291	AGCATAA	7mer2-8	G482.1	GATAGATTATGCTGGGAACT	hsa-mir-1302-9;hsa-mir-1302-2	NA	7	61628289	0.687636	1	7	35	intron	ENST00000371191	NFIA
chr1	+	61906704	61906710	TTTCAGT	7mer2-8	G483.1	CCTGGGGAACTGAAACAACT	hsa-mir-30e	NA	8	61906696	0.996877	1	8	16	intron	ENST00000371191	NFIA
chr1	+	61906697	61906704	ATCCCCAG	8mer1A	G483.1	CCTGGGGAACTGAAACAACT	hsa-mir-2355	NA	8	61906696	0.996877	1	8	16	intron	ENST00000371191	NFIA
chr1	+	61906703	61906709	GTCAGTT	7mer1A	G483.1	CCTGGGGAACTGAAACAACT	hsa-mir-223;hsa-mir-223	NA	8	61906696	0.996877	1	8	16	intron	ENST00000371191	NFIA
chr1	+	61926657	61926664	TAATACTG	8mer1A	G485.1	TATACATTTACTTAAATTCAGTATTACTCG	hsa-mir-429;hsa-mir-200c;hsa-mir-200c;hsa-mir-200b;hsa-mir-200b;hsa-mir-200b;hsa-mir-200b	NA	29	61926656	0.825291	3	34	330	3UTR	ENST00000407417	NFIA
chr1	+	62461653	62461668	NA	MA	G487.1	AGAGGTGCACAATTGA	NA	NA	16	62461668	0.742337	1	16	32	intron	ENST00000316485	INADL
chr1	+	62910501	62910507	TTTAGGA	7mer1A	G488.1	AAACATGCCAACTCCTAAAAAAAG	hsa-mir-651;hsa-mir-651;hsa-mir-651	NA	8	62910511	0.964439	1	8	16	CDS	ENST00000371146	USP1
chr1	+	62938057	62938063	TGGCTCA	7mer1A	G489.1	TGAGCCACTCACGCCCCACC	hsa-mir-24-2;hsa-mir-24-1;hsa-mir-24-1;hsa-mir-24-1	NA	7	62938057	0.982503	1	7	7	Intergenic	NA	NA
chr1	+	63379684	63379706	NA	MA	G490.1	TTTGACTCCTGTTAGGTGTACCA	NA	NA	6	63379706	0.849617	3	18	36	Intergenic	NA	NA
chr1	+	63489759	63489765	CACTAGA	7mer1A	G491.1	GGAATTTCTAGTAAGTGT	hsa-mir-28;hsa-mir-28	NA	5	63489768	0.662625	2	10	25	Intergenic	NA	NA
chr1	+	63631595	63631601	GCTTTCT	7mer2-8	G492.1	TGATGGTACTGAGAAAGC	hsa-mir-3160-2;hsa-mir-3160-2;hsa-mir-3160-1	NA	5	63631584	0.868257	1	5	15	Intergenic	NA	NA
chr1	+	63631587	63631593	AGTACCA	7mer2-8	G492.1	TGATGGTACTGAGAAAGC	hsa-mir-624	NA	5	63631584	0.868257	1	5	15	Intergenic	NA	NA
chr1	+	64412249	64412269	NA	MA	G493.1	TTTTAAGGCAATCTTTGAAGA	NA	NA	7	64412258	0.82788	1	7	49	intron	ENST00000371080	ROR1
chr1	+	65230133	65230139	ATCATTC	7mer2-8	G497.1	TAGAATGATTGAAAGATGAAA	hsa-mir-382;hsa-mir-382	LINE	11	65230142	0.736395	1	11	44	intron	ENST00000430964	RAVER2
chr1	+	65329824	65329843	NA	MA	G500.1	TGGTGTTGGCTCCACTCACC	NA	NA	5	65329826	0.719593	1	5	25	Intergenic	NA	NA
chr1	+	65749314	65749321	ATCACACA	8mer1A	G502.1	GTTCCTGTGTGAAAGTAAGTC	hsa-mir-377;hsa-mir-377	NA	9	65749314	0.703601	1	9	54	intron	ENST00000395325	DNAJC6
chr1	+	65897713	65897719	TATAAAG	7mer2-8	G503.1	TTTTTTAATACCTTTATATATCATG	hsa-mir-340	NA	5	65897702	0.72006	2	5	65	3UTR	ENST00000371065	LEPROT
chr1	+	65897715	65897721	AATATAA	7mer1A	G503.1	TTTTTTAATACCTTTATATATCATG	hsa-mir-410	NA	5	65897702	0.72006	2	5	65	3UTR	ENST00000371065	LEPROT
chr1	+	65897716	65897722	ATATATA	7mer2-8	G503.1	TTTTTTAATACCTTTATATATCATG	hsa-mir-1277;hsa-mir-1277	NA	5	65897702	0.72006	2	5	65	3UTR	ENST00000371065	LEPROT
chr1	+	65899415	65899422	TAAAATTA	8mer1A	G504.1	ATACTTTATAATTTTAACCG	hsa-mir-548p	Low_complexity	6	65899424	0.757751	1	6	48	3UTR	ENST00000371065	LEPROT
chr1	+	65899408	65899414	AAAAGTA	7mer1A	G504.1	ATACTTTATAATTTTAACCG	hsa-mir-548i-3;hsa-mir-559;hsa-mir-548n;hsa-mir-548i-4;hsa-mir-548f-4;hsa-mir-548k;hsa-mir-548k;hsa-mir-548q;hsa-mir-548j;hsa-mir-548i-1;hsa-mir-548i-2	Low_complexity	6	65899424	0.757751	1	6	48	3UTR	ENST00000371065	LEPROT
chr1	+	65899410	65899417	TTATAAAG	8mer1A	G504.1	ATACTTTATAATTTTAACCG	hsa-mir-340	Low_complexity	6	65899424	0.757751	1	6	48	3UTR	ENST00000371065	LEPROT
chr1	+	65899407	65899414	AAAAGTAT	8mer1A	G504.1	ATACTTTATAATTTTAACCG	hsa-mir-548l	Low_complexity	6	65899424	0.757751	1	6	48	3UTR	ENST00000371065	LEPROT
chr1	+	65961581	65961587	TACCCAT	7mer1A	G505.1	GGGATGGGTAGGGGAGTG	hsa-mir-660;hsa-mir-660	LINE	5	65961595	0.995136	1	5	10	intron	ENST00000371059	LEPR
chr1	+	65963373	65963379	TCAGTAA	7mer1A	G506.1	CTCACCCTTACTGACTGTT	hsa-mir-802;hsa-mir-545	NA	5	65963379	0.724843	3	10	25	intron	ENST00000371059	LEPR
chr1	+	65963378	65963384	AACAGTC	7mer2-8	G506.1	CTCACCCTTACTGACTGTT	hsa-mir-212;hsa-mir-132	NA	5	65963379	0.724843	3	10	25	intron	ENST00000371059	LEPR
chr1	+	66582775	66582781	ACCTTCT	7mer1A	G507.1	TGAGGAGAAGGAGACAATTAC	hsa-mir-1248;hsa-mir-1248	NA	5	66582780	0.75656	1	5	10	intron	ENST00000329654	PDE4B
chr1	+	66900133	66900140	TGGCCTTG	8mer2-9	G509.1	ATCCAAGGCCATAGGACTTC	hsa-mir-3922	NA	15	66900149	0.715853	1	3	57	Intergenic	NA	NA
chr1	+	66900139	66900145	TCCTATG	7mer2-8	G509.1	ATCCAAGGCCATAGGACTTC	hsa-mir-202	NA	15	66900149	0.715853	1	3	57	Intergenic	NA	NA
chr1	+	67229235	67229250	NA	MA	G510.1	CCGATGATCTTAGATC	NA	NA	5	67229235	0.954095	1	5	20	intron	ENST00000282670	TCTEX1D1
chr1	+	68153531	68153548	NA	MA	G512.1	TTACTCCCTACACTGATG	NA	NA	6	68153540	0.806394	2	6	30	3UTR	ENST00000370986	GADD45A
chr1	+	68213343	68213363	NA	MA	G513.1	TCTGCTTCTGGACAGAAAGAC	NA	NA	5	68213363	0.953153	1	5	20	Intergenic	NA	NA
chr1	+	68774401	68774407	ATCACTA	7mer2-8	G515.1	TAGTGATTGGGTGGTGT	hsa-mir-34b	SINE	7	68774408	0.730329	1	7	42	Intergenic	NA	NA
chr1	+	68912509	68912523	NA	MA	G516.1	AAGGAGACTGCCGGT	NA	NA	44	68912514	0.653754	1	2	86	Intergenic	NA	NA
chr1	+	69196352	69196366	NA	MA	G518.1	CTACATTTGACGATC	NA	NA	7	69196360	0.671863	2	9	26	Intergenic	NA	NA
chr1	+	69706183	69706189	TTTCCTC	7mer1A	G519.1	CAATAAGTGGAGGAAAA	hsa-mir-3124;hsa-mir-670;hsa-mir-670	NA	11	69706188	0.962531	1	11	11	Intergenic	NA	NA
chr1	+	70015670	70015687	NA	MA	G520.1	CTATGGGGATCTGGCAAA	NA	NA	5	70015673	0.73345	1	4	16	Intergenic	NA	NA
chr1	+	70218730	70218736	TGGCCAC	7mer1A	G521.1	CTGGACGGTGGCCATG	hsa-mir-588;hsa-mir-588;hsa-mir-588	NA	5	70218723	0.986508	1	5	10	intron	ENST00000310961	LRRC7
chr1	+	70248398	70248404	TTTTTCA	7mer1A	G522.1	CTACTGAAAAATTATGAGGAG	hsa-mir-335;hsa-mir-335	NA	6	70248414	0.925773	1	6	24	intron	ENST00000310961	LRRC7
chr1	+	70248394	70248400	ACAGTAG	7mer1A	G522.1	CTACTGAAAAATTATGAGGAG	hsa-mir-199a-1;hsa-mir-199a-2;hsa-mir-199b	NA	6	70248414	0.925773	1	6	24	intron	ENST00000310961	LRRC7
chr1	+	70248401	70248407	TAATTTT	7mer1A	G522.1	CTACTGAAAAATTATGAGGAG	hsa-mir-590;hsa-mir-590	NA	6	70248414	0.925773	1	6	24	intron	ENST00000310961	LRRC7
chr1	+	70248396	70248403	CTTTCAGT	8mer1A	G522.1	CTACTGAAAAATTATGAGGAG	hsa-mir-30e	NA	6	70248414	0.925773	1	6	24	intron	ENST00000310961	LRRC7
chr1	+	70484912	70484918	CTGGACT	7mer1A	G523.1	TAGTCCAATGATCTCTGGACTC	hsa-mir-1269;hsa-mir-1269	NA	52	70484918	0.774773	2	77	249	intron	ENST00000310961	LRRC7
chr1	+	70484923	70484929	TCCAGAG	7mer2-8	G523.1	TAGTCCAATGATCTCTGGACTC	hsa-mir-520a;hsa-mir-520a	NA	52	70484918	0.774773	2	77	249	intron	ENST00000310961	LRRC7
chr1	+	70703116	70703122	GCTACAT	7mer2-8	G524.1	AATCATGTAGCTGCTGGTCTCGTTTCACCAAG	hsa-mir-222;hsa-mir-221	NA	5	70703138	0.802798	1	5	45	CDS	ENST00000429640	SFRS11
chr1	+	70717632	70717638	AACTGTA	7mer2-8	G525.1	TACAGTTTCTGAAATTGTTTTACAAG	hsa-mir-548f-1	NA	5	70717646	0.762161	1	5	50	3UTR	ENST00000370950	SFRS11
chr1	+	70717639	70717645	TTTCAGA	7mer1A	G525.1	TACAGTTTCTGAAATTGTTTTACAAG	hsa-mir-3942	NA	5	70717646	0.762161	1	5	50	3UTR	ENST00000370950	SFRS11
chr1	+	70717649	70717656	CTGTAAAA	8mer1A	G525.1	TACAGTTTCTGAAATTGTTTTACAAG	hsa-mir-548d-1	NA	5	70717646	0.762161	1	5	50	3UTR	ENST00000370950	SFRS11
chr1	+	70932577	70932583	TCCCTAC	7mer1A	G526.1	AAGTGTGTAGGGATCCA	hsa-mir-3116-2;hsa-mir-3116-1;hsa-mir-3116-1	NA	115	70932571	0.742536	1	16	444	Intergenic	NA	NA
chr1	+	70932573	70932579	AACACAC	7mer1A	G526.1	AAGTGTGTAGGGATCCA	hsa-mir-3941;hsa-mir-362;hsa-mir-362;hsa-mir-362	NA	115	70932571	0.742536	1	16	444	Intergenic	NA	NA
chr1	+	71721400	71721406	TATGCAT	7mer1A	G528.1	ATGCATATTTGGTGTGA	hsa-mir-586	NA	5	71721406	0.647978	1	5	30	Intergenic	NA	NA
chr1	+	71721410	71721416	TCACACC	7mer1A	G528.1	ATGCATATTTGGTGTGA	hsa-mir-1228	NA	5	71721406	0.647978	1	5	30	Intergenic	NA	NA
chr1	+	72297042	72297057	NA	MA	G530.1	TGGATAAAAGCTACCC	NA	NA	5	72297042	0.887083	1	5	10	Intergenic	NA	NA
chr1	+	74665382	74665388	TGCAACT	7mer1A	G531.1	AATTCTGGGACATAGTTGCAATAACAG	hsa-mir-891b	NA	15	74665369	0.680834	4	16	89	CDS	ENST00000370898	TNNI3K
chr1	+	74665385	74665391	TATTGCA	7mer1A	G531.1	AATTCTGGGACATAGTTGCAATAACAG	hsa-mir-92a-2;hsa-mir-32;hsa-mir-25;hsa-mir-92a-1;hsa-mir-92a-1;hsa-mir-92b;hsa-mir-92b;hsa-mir-92b;hsa-mir-92b	NA	15	74665369	0.680834	4	16	89	CDS	ENST00000370898	TNNI3K
chr1	+	75014393	75014399	TCAGGAC	7mer1A	G533.1	GTTCTACAGTCCTGAGGA	hsa-mir-659	NA	7	75014402	0.969837	1	7	28	Intergenic	NA	NA
chr1	+	75711586	75711601	NA	MA	G535.1	GATGTTCTAATTGATC	NA	NA	5	75711598	0.734214	1	5	30	Intergenic	NA	NA
chr1	+	75904716	75904724	CGGGGATCG	9mer1A	G536.1	GACGATCCCCAGTGCTT	ebv-mir-bart6	LTR	6	75904730	0.769294	1	6	18	Intergenic	NA	NA
chr1	+	76137379	76137385	ATCACTA	7mer2-8	G537.1	AGAATTGATAGTGATG	hsa-mir-34b	NA	5	76137383	0.734141	1	5	20	Intergenic	NA	NA
chr1	+	76228814	76228821	TATTTTCT	8mer1A	G538.1	TACAAAATTTACATTTAGAAAATATTG	ebv-mir-bart2;ebv-mir-bart2	NA	6	76228815	0.82089	1	6	54	3UTR	ENST00000370841	ACADM
chr1	+	76228812	76228818	ATTCTAA	7mer1A	G538.1	TACAAAATTTACATTTAGAAAATATTG	hsa-mir-576;hsa-mir-576	NA	6	76228815	0.82089	1	6	54	3UTR	ENST00000370841	ACADM
chr1	+	76252440	76252446	TGTGATG	7mer1A	G539.1	CATCACATGGGGACTTCTGCAAATACAG	hsa-mir-3941	NA	10	76252459	0.778766	1	10	50	intron	ENST00000319942	RABGGTB
chr1	+	77485350	77485357	ATATCAGC	8mer2-9	G541.1	ATGCTGATATGAGTAGC	hsa-mir-3074	NA	41	77485355	0.68084	1	41	164	intron	ENST00000438953	ST6GALNAC5
chr1	+	77749864	77749870	CACCAGC	7mer2-8	G543.1	AGTAGACTGCTGGTG	hsa-mir-1226;hsa-mir-1226	NA	5	77749866	0.691004	1	5	15	intron	ENST00000370807	AK5
chr1	+	78479285	78479292	TAATTTTA	8mer1A	G544.1	ATCAAATATAATTTATACTGCTAAAATTAG	hsa-mir-590;hsa-mir-590	NA	5	78479276	0.742511	1	5	50	CDS	ENST00000370763	DNAJB4
chr1	+	78479274	78479280	AATAAAT	7mer1A	G544.1	ATCAAATATAATTTATACTGCTAAAATTAG	hsa-mir-545	NA	5	78479276	0.742511	1	5	50	CDS	ENST00000370763	DNAJB4
chr1	+	78490733	78490740	TTCACAGT	8mer1A	G545.1	AAAAAATATTTCAAAATTACTGTGAATG	hsa-mir-27a;hsa-mir-27b;hsa-mir-27b;hsa-mir-27b;hsa-mir-27b;hsa-mir-27b	NA	16	78490731	0.780063	2	18	126	Intergenic	NA	NA
chr1	+	78490733	78490739	TCACAGT	7mer1A	G545.1	AAAAAATATTTCAAAATTACTGTGAATG	hsa-mir-128-1;hsa-mir-128-1;hsa-mir-128-2;hsa-mir-128-2	NA	16	78490731	0.780063	2	18	126	Intergenic	NA	NA
chr1	+	78490727	78490733	TAATTTT	7mer1A	G545.1	AAAAAATATTTCAAAATTACTGTGAATG	hsa-mir-590;hsa-mir-590	NA	16	78490731	0.780063	2	18	126	Intergenic	NA	NA
chr1	+	78632638	78632647	GGAATGTAAA	10mer2-11	G546.1	GAGTTTTACATTCCGACAT	hsa-mir-1-1;hsa-mir-1-2	NA	7	78632639	0.65208	1	7	42	Intergenic	NA	NA
chr1	+	78632635	78632641	CAAAACT	7mer1A	G546.1	GAGTTTTACATTCCGACAT	hsa-mir-548a-2;hsa-mir-548a-2;hsa-mir-548a-2;hsa-mir-548f-4;hsa-mir-548a-1;hsa-mir-548a-1;hsa-mir-548a-1;hsa-mir-548e;hsa-mir-548e;hsa-mir-548a-3	NA	7	78632639	0.65208	1	7	42	Intergenic	NA	NA
chr1	+	78632637	78632643	TGTAAAA	7mer2-8	G546.1	GAGTTTTACATTCCGACAT	hsa-mir-548d-1	NA	7	78632639	0.65208	1	7	42	Intergenic	NA	NA
chr1	+	79908031	79908047	NA	MA	G549.1	TGTGGATTGTGGATGAG	NA	NA	5	79908047	0.973273	1	5	25	Intergenic	NA	NA
chr1	+	80076510	80076516	ATCCCCA	7mer1A	G550.1	ATATTTCTGAATGGGGAAACTCAA	hsa-mir-2355	NA	38	80076522	0.999884	2	36	212	Intergenic	NA	NA
chr1	+	80076511	80076517	CTTCCCC	7mer1A	G550.1	ATATTTCTGAATGGGGAAACTCAA	hsa-mir-3679	NA	38	80076522	0.999884	2	36	212	Intergenic	NA	NA
chr1	+	80456901	80456907	TCAGTTT	7mer2-8	G552.1	GGAGCTAATCTCACAAAACTGA	hsa-mir-223;hsa-mir-223	NA	18	80456907	0.999498	2	31	41	Intergenic	NA	NA
chr1	+	80962374	80962381	TTCCCTTT	8mer1A	G554.1	TGTGAAATTGTTTAAAGGGAAG	hsa-mir-211;hsa-mir-204	NA	46	80962361	0.889612	1	33	284	Intergenic	NA	NA
chr1	+	82495611	82495628	NA	MA	G558.1	GGAAAGATCCCATGGAGC	NA	NA	5	82495613	0.96428	1	5	5	Intergenic	NA	NA
chr1	+	82543383	82543402	NA	MA	G560.1	CTGACATGACCGGAATTGGA	NA	NA	6	82543402	0.813114	1	6	18	Intergenic	NA	NA
chr1	+	82661947	82661953	AACAATA	7mer1A	G561.1	GGGGTATTGTAAGCAGT	hsa-mir-338	NA	6	82661948	0.592804	1	2	28	Intergenic	NA	NA
chr1	+	83124537	83124543	TGTTTAA	7mer1A	G562.1	TAAATATTTTAAACAAATAACATTA	hsa-mir-552	Low_complexity	8	83124545	0.905019	2	16	56	Intergenic	NA	NA
chr1	+	83124547	83124553	GAATGTT	7mer1A	G562.1	TAAATATTTTAAACAAATAACATTA	hsa-mir-409;hsa-mir-409	Low_complexity	8	83124545	0.905019	2	16	56	Intergenic	NA	NA
chr1	+	83124539	83124545	TTTGTTT	7mer2-8	G562.1	TAAATATTTTAAACAAATAACATTA	ebv-mir-bart19;ebv-mir-bart19;ebv-mir-bart19	Low_complexity	8	83124545	0.905019	2	16	56	Intergenic	NA	NA
chr1	+	84266781	84266800	NA	MA	G565.1	GTTGAATACCGGCTGTTGTA	NA	NA	8	84266781	0.854668	1	6	46	Intergenic	NA	NA
chr1	+	84778599	84778618	NA	MA	G566.1	TAAGATTGAGGTTGATGATT	NA	NA	7	84778618	0.844108	1	7	49	intron	ENST00000370673	SAMD13
chr1	+	85407441	85407448	CACAGTGA	8mer2-9	G568.1	ACCTCACTGTGCACTTTCCCAG	hsa-mir-128-1;hsa-mir-128-1;hsa-mir-128-2;hsa-mir-128-2	NA	6	85407447	0.77549	1	6	30	Intergenic	NA	NA
chr1	+	85407438	85407446	CAGTGAGGT	9mer2-10	G568.1	ACCTCACTGTGCACTTTCCCAG	hsa-mir-3138	NA	6	85407447	0.77549	1	6	30	Intergenic	NA	NA
chr1	+	85407438	85407444	GTGAGGT	7mer2-8	G568.1	ACCTCACTGTGCACTTTCCCAG	hsa-mir-1294;hsa-mir-1294;hsa-mir-1294	NA	6	85407447	0.77549	1	6	30	Intergenic	NA	NA
chr1	+	85407448	85407454	AAAGTGC	7mer2-8	G568.1	ACCTCACTGTGCACTTTCCCAG	hsa-mir-20a;hsa-mir-20a;hsa-mir-93;hsa-mir-20b;hsa-mir-17;hsa-mir-17;hsa-mir-106b	NA	6	85407447	0.77549	1	6	30	Intergenic	NA	NA
chr1	+	85407447	85407453	AAGTGCA	7mer2-8	G568.1	ACCTCACTGTGCACTTTCCCAG	hsa-mir-519c	NA	6	85407447	0.77549	1	6	30	Intergenic	NA	NA
chr1	+	85547170	85547193	NA	MA	G569.1	AGAGGTTGTTGGTTCAAATCTGGC	NA	NA	17	85547193	0.856999	3	40	96	intron	ENST00000370596	WDR63
chr1	+	85742125	85742132	ACTTCCCC	8mer1A	G570.1	CGGGTAATGGGGAAGAAGG	hsa-mir-3138	NA	13	85742132	0.932699	1	13	13	Intergenic	NA	NA
chr1	+	85742120	85742126	CCATTAC	7mer2-8	G570.1	CGGGTAATGGGGAAGAAGG	hsa-mir-885	NA	13	85742132	0.932699	1	13	13	Intergenic	NA	NA
chr1	+	85742124	85742130	ATCCCCA	7mer1A	G570.1	CGGGTAATGGGGAAGAAGG	hsa-mir-2355	NA	13	85742132	0.932699	1	13	13	Intergenic	NA	NA
chr1	+	85742129	85742135	CCTTCTT	7mer2-8	G570.1	CGGGTAATGGGGAAGAAGG	hsa-mir-1248;hsa-mir-1248	NA	13	85742132	0.932699	1	13	13	Intergenic	NA	NA
chr1	+	86021693	86021708	NA	MA	G572.1	TGAGTGGCGGGTAGAA	NA	NA	5	86021698	0.796452	1	5	10	Intergenic	NA	NA
chr1	+	86470624	86470630	ATCACAT	7mer1A	G575.1	ATATGTGAAACTCAGGTGAT	hsa-mir-23a;hsa-mir-23b;hsa-mir-23b;hsa-mir-23b;hsa-mir-23b;hsa-mir-23b;hsa-mir-23b;hsa-mir-23c	LTR	12	86470627	0.846058	2	24	47	Intergenic	NA	NA
chr1	+	87019145	87019159	NA	MA	G577.1	CGACGATCCTGTCCG	NA	NA	53	87019154	0.552937	1	5	154	intron	ENST00000263723	CLCA4
chr1	+	87155322	87155338	NA	MA	G578.1	GAAGTTTGTCCAAGCGT	NA	NA	5	87155329	0.582986	1	5	20	Intergenic	NA	NA
chr1	+	87165671	87165686	NA	MA	G579.1	TGAACTTCTTAGAGGG	NA	LTR	7	87165671	0.909217	1	5	30	Intergenic	NA	NA
chr1	+	87211708	87211714	CCATAAA	7mer2-8	G580.1	TAAAACTTTTTATGGTGCTAATCAG	hsa-mir-142	NA	6	87211712	0.712915	2	5	55	Intergenic	NA	NA
chr1	+	87211711	87211719	TAGCACCAT	9mer1A	G580.1	TAAAACTTTTTATGGTGCTAATCAG	hsa-mir-29c;hsa-mir-29a;hsa-mir-29b-2;hsa-mir-29b-1	NA	6	87211712	0.712915	2	5	55	Intergenic	NA	NA
chr1	+	87211711	87211717	GCACCAT	7mer2-8	G580.1	TAAAACTTTTTATGGTGCTAATCAG	hsa-mir-767	NA	6	87211712	0.712915	2	5	55	Intergenic	NA	NA
chr1	+	87211713	87211719	TAGCACC	7mer1A	G580.1	TAAAACTTTTTATGGTGCTAATCAG	ebv-mir-bart1	NA	6	87211712	0.712915	2	5	55	Intergenic	NA	NA
chr1	+	87713101	87713107	CAAGTTC	7mer2-8	G582.1	GAACTTGGATATGGATTC	ebv-mir-bart18;ebv-mir-bart18	LTR	8	87713101	0.838306	1	3	45	Intergenic	NA	NA
chr1	+	88260107	88260123	NA	MA	G585.1	CAGCTTGGTAGTGCATC	NA	NA	5	88260123	0.948983	1	5	20	Intergenic	NA	NA
chr1	+	88360483	88360501	NA	MA	G586.1	TCAGTGATGAAGTCTAGAC	NA	NA	6	88360492	0.77212	2	12	18	Intergenic	NA	NA
chr1	+	88526397	88526403	ACAAATC	7mer1A	G587.1	CCAGTCCCACGATTTGAATG	hsa-mir-1293	NA	13	88526400	0.683956	2	26	39	Intergenic	NA	NA
chr1	+	88526397	88526404	TTCAAATC	8mer2-9	G587.1	CCAGTCCCACGATTTGAATG	hsa-mir-607	NA	13	88526400	0.683956	2	26	39	Intergenic	NA	NA
chr1	+	88526392	88526398	TCGTGGG	7mer2-8	G587.1	CCAGTCCCACGATTTGAATG	hsa-mir-3677	NA	13	88526400	0.683956	2	26	39	Intergenic	NA	NA
chr1	+	88584516	88584532	NA	MA	G588.1	CCGACGATCAGTTTGAA	NA	NA	14	88584532	0.753073	1	13	40	Intergenic	NA	NA
chr1	+	89019738	89019752	NA	MA	G590.1	CAAAACGACTCTTGG	NA	SINE	7	89019752	0.682995	1	7	14	Intergenic	NA	NA
chr1	+	89300087	89300093	TTCACAG	7mer1A	G591.1	ATACATGCTGTGAACATG	hsa-mir-27a;hsa-mir-27b;hsa-mir-27b;hsa-mir-27b;hsa-mir-27b;hsa-mir-27b	NA	9	89300084	0.740629	1	9	36	3UTR	ENST00000370521	PKN2
chr1	+	89889970	89889976	TCCAGCA	7mer1A	G593.1	AGGGTCCAGTTGCTGGAAGAGCA	hsa-mir-338	NA	29	89889968	0.655136	1	29	87	Intergenic	NA	NA
chr1	+	89889962	89889968	CTGGACC	7mer2-8	G593.1	AGGGTCCAGTTGCTGGAAGAGCA	ebv-mir-bart7	NA	29	89889968	0.655136	1	29	87	Intergenic	NA	NA
chr1	+	89994104	89994119	NA	MA	G594.1	TTGGATGAGTTGTGGA	NA	NA	5	89994104	0.82346	1	5	25	intron	ENST00000449440	LRRC8B
chr1	+	90038312	90038318	TAGAAGG	7mer1A	G595.1	CCTTCTATTTACACCTTCTCTG	hsa-mir-3179-3	NA	7	90038316	0.725535	1	7	63	intron	ENST00000449440	LRRC8B
chr1	+	90038315	90038322	TAAATAGA	8mer1A	G595.1	CCTTCTATTTACACCTTCTCTG	hsa-mir-3121	NA	7	90038316	0.725535	1	7	63	intron	ENST00000449440	LRRC8B
chr1	+	90060211	90060217	TTAGATA	7mer1A	G596.1	CCTTTATCTAACTCTTCTGGAAAATACATTTTG	ebv-mir-bart16;ebv-mir-bart16;ebv-mir-bart16;ebv-mir-bart16	NA	7	90060226	0.826404	2	7	71	3UTR	ENST00000330947	LRRC8B
chr1	+	90060226	90060232	TATTTTC	7mer1A	G596.1	CCTTTATCTAACTCTTCTGGAAAATACATTTTG	ebv-mir-bart2;ebv-mir-bart2	NA	7	90060226	0.826404	2	7	71	3UTR	ENST00000330947	LRRC8B
chr1	+	90060209	90060217	GTAGATAAA	9mer1A	G596.1	CCTTTATCTAACTCTTCTGGAAAATACATTTTG	hsa-mir-577	NA	7	90060226	0.826404	2	7	71	3UTR	ENST00000330947	LRRC8B
chr1	+	90060222	90060228	CTCCAGA	7mer1A	G596.1	CCTTTATCTAACTCTTCTGGAAAATACATTTTG	hsa-mir-520a;hsa-mir-520a	NA	7	90060226	0.826404	2	7	71	3UTR	ENST00000330947	LRRC8B
chr1	+	90063044	90063050	TTTAAAT	7mer1A	G597.1	TATTTAAATATTAATGTTTACAAG	hsa-mir-3179-1;hsa-mir-3179-1;hsa-mir-3179-3;hsa-mir-3179-3;hsa-mir-3179-2;hsa-mir-3179-2	NA	7	90063054	0.769533	1	7	70	3UTR	ENST00000330947	LRRC8B
chr1	+	90063050	90063056	TTAATAT	7mer1A	G597.1	TATTTAAATATTAATGTTTACAAG	hsa-mir-889	NA	7	90063054	0.769533	1	7	70	3UTR	ENST00000330947	LRRC8B
chr1	+	90063059	90063065	CTGTAAA	7mer1A	G597.1	TATTTAAATATTAATGTTTACAAG	hsa-mir-548d-1	NA	7	90063054	0.769533	1	7	70	3UTR	ENST00000330947	LRRC8B
chr1	+	90063056	90063064	TGTAAACAT	9mer1A	G597.1	TATTTAAATATTAATGTTTACAAG	hsa-mir-30c-2;hsa-mir-30e;hsa-mir-30e;hsa-mir-30e;hsa-mir-30d;hsa-mir-30b;hsa-mir-30c-1;hsa-mir-30c-1;hsa-mir-30a	NA	7	90063054	0.769533	1	7	70	3UTR	ENST00000330947	LRRC8B
chr1	+	90309510	90309523	NA	MA	G600.1	TGGGTTCGGGCCGG	NA	NA	5	90309510	0.738267	1	4	11	intron	ENST00000337338	LRRC8D
chr1	+	90375774	90375780	CTCCAGT	7mer2-8	G601.1	ACACTTACTGGAGGACTG	hsa-mir-3925	NA	35	90375785	0.997088	1	35	105	intron	ENST00000337338	LRRC8D
chr1	+	90375779	90375785	CAGTCCT	7mer2-8	G601.1	ACACTTACTGGAGGACTG	hsa-mir-1910	NA	35	90375785	0.997088	1	35	105	intron	ENST00000337338	LRRC8D
chr1	+	90385936	90385952	NA	MA	G602.1	GTGGTTAGCAAAATGGG	NA	NA	7	90385952	0.998631	1	7	21	intron	ENST00000337338	LRRC8D
chr1	+	90495849	90495855	CTTGTGT	7mer2-8	G604.1	TTTTCTACACAAGTATAAGCTTTTAAAAA	hsa-mir-581	LINE	5	90495854	0.919957	1	5	50	Intergenic	NA	NA
chr1	+	90495864	90495870	GTTTAAA	7mer1A	G604.1	TTTTCTACACAAGTATAAGCTTTTAAAAA	hsa-mir-3179-1;hsa-mir-3179-3;hsa-mir-3179-2	LINE	5	90495854	0.919957	1	5	50	Intergenic	NA	NA
chr1	+	90495857	90495863	AGCTTAT	7mer2-8	G604.1	TTTTCTACACAAGTATAAGCTTTTAAAAA	hsa-mir-21;hsa-mir-21	LINE	5	90495854	0.919957	1	5	50	Intergenic	NA	NA
chr1	+	90539858	90539874	NA	MA	G605.1	GAGCCCGTGGGCGAGTT	NA	NA	5	90539862	0.995389	1	5	10	Intergenic	NA	NA
chr1	+	91190247	91190253	ACGCTCA	7mer2-8	G607.1	GGTGGGTCTGAGCGTGC	hsa-mir-574;hsa-mir-574;hsa-mir-574	NA	6	91190239	0.943789	1	6	18	Intergenic	NA	NA
chr1	+	91239341	91239360	NA	MA	G608.1	GAATCTGAGGGTTGGAAGTT	NA	NA	64	91239354	0.769325	1	64	260	Intergenic	NA	NA
chr1	+	91407715	91407731	NA	MA	G610.1	ATGATCTGGTGGTCTAG	NA	NA	7	91407715	0.918709	1	7	35	Intergenic	NA	NA
chr1	+	92811191	92811209	NA	MA	G616.1	GGGCTGGAACACTTCCTTT	NA	NA	5	92811201	0.781515	1	5	25	intron	ENST00000370343	RPAP2
chr1	+	92852762	92852779	NA	MA	G617.1	AATCATTACTCCAACAAG	NA	NA	5	92852766	0.593399	1	5	15	3UTR	ENST00000370343	RPAP2
chr1	+	92960176	92960182	GTTTAAA	7mer1A	G618.1	GGAGGTTGGTTTAAAAGCAGTCAC	hsa-mir-3179-1;hsa-mir-3179-3;hsa-mir-3179-2	NA	15	92960190	0.999556	2	30	60	Intergenic	NA	NA
chr1	+	92960179	92960185	AGCTTTT	7mer1A	G618.1	GGAGGTTGGTTTAAAAGCAGTCAC	hsa-mir-3140	NA	15	92960190	0.999556	2	30	60	Intergenic	NA	NA
chr1	+	93009276	93009294	NA	MA	G619.1	TCGAAGATCAATGATCACA	NA	NA	6	93009276	0.986804	1	6	18	Intergenic	NA	NA
chr1	+	93037311	93037318	TATCAGAA	8mer2-9	G620.1	ACATGGTTGTTTCTGATA	hsa-mir-361	NA	14	93037305	0.723047	1	14	98	Intergenic	NA	NA
chr1	+	93307420	93307427	TGGGTTTA	8mer1A	G621.1	CTAAACCCAGCAATTTTCTATGATTTTTTCAGA	hsa-mir-629	NA	29	93307434	0.709896	2	17	194	3UTR	ENST00000432788	RPL5
chr1	+	93307440	93307446	AAAAATC	7mer2-8	G621.1	CTAAACCCAGCAATTTTCTATGATTTTTTCAGA	hsa-mir-548c;hsa-mir-548c	NA	29	93307434	0.709896	2	17	194	3UTR	ENST00000432788	RPL5
chr1	+	93307435	93307441	TCATAGA	7mer2-8	G621.1	CTAAACCCAGCAATTTTCTATGATTTTTTCAGA	hsa-mir-376b	NA	29	93307434	0.709896	2	17	194	3UTR	ENST00000432788	RPL5
chr1	+	93307436	93307442	ATCATAG	7mer2-8	G621.1	CTAAACCCAGCAATTTTCTATGATTTTTTCAGA	ebv-mir-bart7;ebv-mir-bart7;ebv-mir-bart7	NA	29	93307434	0.709896	2	17	194	3UTR	ENST00000432788	RPL5
chr1	+	93342290	93342296	AAGGTGC	7mer2-8	G622.1	CCCTGGGCACCTTGTGAGA	hsa-mir-18a;hsa-mir-18a;hsa-mir-18a;hsa-mir-18b	NA	9	93342284	0.998952	1	9	27	Intergenic	NA	NA
chr1	+	93342296	93342302	TCTCACA	7mer1A	G622.1	CCCTGGGCACCTTGTGAGA	hsa-mir-342;hsa-mir-342;hsa-mir-342	NA	9	93342284	0.998952	1	9	27	Intergenic	NA	NA
chr1	+	93342286	93342292	TGCCCAG	7mer1A	G622.1	CCCTGGGCACCTTGTGAGA	hsa-mir-1295	NA	9	93342284	0.998952	1	9	27	Intergenic	NA	NA
chr1	+	93603712	93603719	GAATGTTG	8mer1A	G625.1	TTTATTACAACATTACCTCTTG	hsa-mir-409;hsa-mir-409	NA	5	93603726	0.843072	1	5	45	3UTR	ENST00000370297	MTF2
chr1	+	93603710	93603716	TGTTGTA	7mer1A	G625.1	TTTATTACAACATTACCTCTTG	hsa-mir-3613	NA	5	93603726	0.843072	1	5	45	3UTR	ENST00000370297	MTF2
chr1	+	93812344	93812350	TAAGGTG	7mer1A	G626.1	TTCATTCACCTTATATCTTCTG	hsa-mir-18a;hsa-mir-18a;hsa-mir-18a;hsa-mir-18b	NA	5	93812342	0.811386	1	5	50	CDS	ENST00000370272	DR1
chr1	+	93812339	93812346	GTGAATGA	8mer2-9	G626.1	TTCATTCACCTTATATCTTCTG	hsa-mir-1257	NA	5	93812342	0.811386	1	5	50	CDS	ENST00000370272	DR1
chr1	+	93812339	93812345	TGAATGA	7mer2-8	G626.1	TTCATTCACCTTATATCTTCTG	hsa-mir-1257	NA	5	93812342	0.811386	1	5	50	CDS	ENST00000370272	DR1
chr1	+	93812341	93812350	CAAGGTGAAT	10mer1A	G626.1	TTCATTCACCTTATATCTTCTG	ebv-mir-bart5;ebv-mir-bart5;ebv-mir-bart5	NA	5	93812342	0.811386	1	5	50	CDS	ENST00000370272	DR1
chr1	+	94010920	94010927	AACATTCA	8mer1A	G627.1	TGAATGTACCTCTGGTG	hsa-mir-181c;hsa-mir-181c;hsa-mir-181c;hsa-mir-181b-2;hsa-mir-181b-2;hsa-mir-181b-2;hsa-mir-181b-2;hsa-mir-181b-2;hsa-mir-181a-1;hsa-mir-181b-1;hsa-mir-181d;hsa-mir-181d;hsa-mir-181d;hsa-mir-181a-2;hsa-mir-181a-2	DNA	7	94010923	0.764988	1	7	35	intron	ENST00000370256	FNBP1L
chr1	+	94017956	94017962	CAGTCCA	7mer2-8	G628.1	TCTTTTCTTTTTCCTCCTGGACTGCAG	hsa-mir-455;hsa-mir-455	NA	7	94017942	0.725056	1	7	84	3UTR	ENST00000370253	FNBP1L
chr1	+	94068837	94068843	GCCTGGA	7mer1A	G629.1	CCAGCGGTCCAGGACGTTG	hsa-mir-4254	NA	7	94068848	0.667876	1	7	12	Intergenic	NA	NA
chr1	+	94068835	94068841	CTGGACC	7mer2-8	G629.1	CCAGCGGTCCAGGACGTTG	ebv-mir-bart7	NA	7	94068848	0.667876	1	7	12	Intergenic	NA	NA
chr1	+	94104168	94104174	TAGCATA	7mer1A	G630.1	AAGGTATGCTAGGTAC	hsa-mir-1302-9;hsa-mir-1302-2	NA	16	94104169	0.653163	1	16	48	Intergenic	NA	NA
chr1	+	94313183	94313216	NA	MA	G633.1	AAGGTTCCGGGTTCGAGTCCCGGCGGAGTCGTAA	NA	RNA	54	94313216	0.952872	1	11	220	Intergenic	NA	NA
chr1	+	94571161	94571177	NA	MA	G634.1	ATTAGAGGCTTGGGGGT	NA	NA	12	94571169	0.761235	1	12	48	Intergenic	NA	NA
chr1	+	95295334	95295340	TTTGTTT	7mer2-8	G636.1	TGATTATTTAATTAAAACAAAGCATT	ebv-mir-bart19;ebv-mir-bart19;ebv-mir-bart19	NA	20	95295320	0.91038	3	20	125	intron	ENST00000422520	SLC44A3
chr1	+	95428774	95428781	AAGCCCTT	8mer1A	G638.1	TTTTACAAGGGCTATGAAGAAACATATTAAG	hsa-mir-129-1;hsa-mir-129-1;hsa-mir-129-2	NA	6	95428778	0.843641	4	7	47	Intergenic	NA	NA
chr1	+	95428779	95428785	ATCATAG	7mer1A	G638.1	TTTTACAAGGGCTATGAAGAAACATATTAAG	hsa-mir-376b	NA	6	95428778	0.843641	4	7	47	Intergenic	NA	NA
chr1	+	95428768	95428775	CTGTAAAA	8mer1A	G638.1	TTTTACAAGGGCTATGAAGAAACATATTAAG	hsa-mir-548d-1	NA	6	95428778	0.843641	4	7	47	Intergenic	NA	NA
chr1	+	95428791	95428797	TTAATAT	7mer1A	G638.1	TTTTACAAGGGCTATGAAGAAACATATTAAG	hsa-mir-889	NA	6	95428778	0.843641	4	7	47	Intergenic	NA	NA
chr1	+	95886577	95886583	CACTCAC	7mer2-8	G641.1	GGAAGGTTGGGTGAGTGGT	hsa-mir-3680	NA	7	95886585	0.90904	1	7	28	Intergenic	NA	NA
chr1	+	96016875	96016882	TCAAGTTC	8mer1A	G642.1	TGTAGATGAACTTGATATTGTG	ebv-mir-bart18;ebv-mir-bart18	NA	7	96016889	0.747593	2	14	49	Intergenic	NA	NA
chr1	+	96016881	96016888	ACAATATC	8mer2-9	G642.1	TGTAGATGAACTTGATATTGTG	hsa-mir-338	NA	7	96016889	0.747593	2	14	49	Intergenic	NA	NA
chr1	+	96271344	96271350	CGAAATG	7mer1A	G645.1	ATCATTTCAGTCTGATGATC	hsa-mir-203;hsa-mir-203;hsa-mir-760	NA	9	96271356	0.846379	2	18	54	Intergenic	NA	NA
chr1	+	96683984	96684001	NA	MA	G646.1	GATCTCTACAGTCCGATG	NA	NA	9	96684001	0.96838	1	9	36	Intergenic	NA	NA
chr1	+	96743907	96743914	CCTCTTCT	8mer2-9	G647.1	CTGGGCTTAGAAGAGGGGTGAT	hsa-mir-877	NA	10	96743899	0.955016	1	10	35	Intergenic	NA	NA
chr1	+	97051211	97051217	CCTCTCA	7mer1A	G648.1	GACAGATTGAGAGATCTTTTTT	hsa-mir-1229	NA	6	97051225	0.680042	1	6	48	Intergenic	NA	NA
chr1	+	97354202	97354223	NA	MA	G649.1	TTGTATGCCGTTTTCTTCTTAA	NA	NA	111	97354212	0.709799	4	118	1065	Intergenic	NA	NA
chr1	+	97856760	97856770	ATTTTCTGCAT	11mer2-12	G653.1	TAATACATGCAGAAAATCTCGA	ebv-mir-bart2;ebv-mir-bart2	LINE	5	97856775	0.907609	1	5	20	Intergenic	NA	NA
chr1	+	97856758	97856764	TGCATGT	7mer1A	G653.1	TAATACATGCAGAAAATCTCGA	hsa-mir-3607	LINE	5	97856775	0.907609	1	5	20	Intergenic	NA	NA
chr1	+	98711219	98711233	NA	MA	G656.1	ACTGAATTGCCCCGG	NA	NA	24	98711233	0.803376	1	24	48	Intergenic	NA	NA
chr1	+	98744820	98744827	AACAATAT	8mer1A	G657.1	ATATTGTACAAGTAGAGTGATC	hsa-mir-338	NA	11	98744827	0.82654	2	20	51	Intergenic	NA	NA
chr1	+	99160866	99160872	ATCACAC	7mer1A	G659.1	ACATGAGTAGTGTGAAAGGG	hsa-mir-377;hsa-mir-377	NA	29	99160868	0.662039	1	29	87	intron	ENST00000306121	SNX7
chr1	+	99448484	99448502	NA	MA	G660.1	TTTGACCTTGGATTAGGTA	NA	LTR	214	99448495	0.691851	2	428	1284	Intergenic	NA	NA
chr1	+	100206361	100206367	ATCCCAC	7mer1A	G662.1	TGGTTAAGTGGGAAACG	hsa-mir-1260b;hsa-mir-1260	NA	10	100206356	0.605757	1	5	30	Intergenic	NA	NA
chr1	+	100253849	100253863	NA	MA	G663.1	TCGGCGGATTGCTTG	NA	SINE	5	100253863	0.790934	1	5	20	Intergenic	NA	NA
chr1	+	100524239	100524245	TTTAGGA	7mer1A	G664.1	AAACCTTTCCTAAACATACATTTCTG	hsa-mir-651;hsa-mir-651;hsa-mir-651	NA	7	100524243	0.867891	1	7	56	CDS	ENST00000370152	HIAT1
chr1	+	100524249	100524255	GAAATGT	7mer2-8	G664.1	AAACCTTTCCTAAACATACATTTCTG	hsa-mir-203;hsa-mir-203	NA	7	100524243	0.867891	1	7	56	CDS	ENST00000370152	HIAT1
chr1	+	100524237	100524243	AAGGAAA	7mer1A	G664.1	AAACCTTTCCTAAACATACATTTCTG	hsa-mir-1252	NA	7	100524243	0.867891	1	7	56	CDS	ENST00000370152	HIAT1
chr1	+	100525504	100525511	TAGCAGCA	8mer1A	G665.1	AAAATCCTTCTTGCTGCTAACG	hsa-mir-16-1;hsa-mir-195;hsa-mir-16-2;hsa-mir-16-2;hsa-mir-16-2;hsa-mir-15a;hsa-mir-497;hsa-mir-15b;hsa-mir-15b	NA	11	100525504	0.67161	2	13	64	CDS	ENST00000370152	HIAT1
chr1	+	100525493	100525499	GGATTTT	7mer2-8	G665.1	AAAATCCTTCTTGCTGCTAACG	hsa-mir-1246	NA	11	100525504	0.67161	2	13	64	CDS	ENST00000370152	HIAT1
chr1	+	100525503	100525511	CAGCAGCAA	9mer1A	G665.1	AAAATCCTTCTTGCTGCTAACG	hsa-mir-424	NA	11	100525504	0.67161	2	13	64	CDS	ENST00000370152	HIAT1
chr1	+	100525505	100525511	TAGCAGC	7mer1A	G665.1	AAAATCCTTCTTGCTGCTAACG	hsa-mir-503	NA	11	100525504	0.67161	2	13	64	CDS	ENST00000370152	HIAT1
chr1	+	100547832	100547840	TGGAATGTA	9mer1A	G666.1	TACATTCCATTTCCATCCACAGTG	hsa-mir-1-1;hsa-mir-1-2	NA	7	100547849	0.911111	1	7	49	3UTR	ENST00000370152	HIAT1
chr1	+	100547841	100547847	ATGGAAA	7mer2-8	G666.1	TACATTCCATTTCCATCCACAGTG	hsa-mir-3688	NA	7	100547849	0.911111	1	7	49	3UTR	ENST00000370152	HIAT1
chr1	+	100547845	100547852	AGTGGATG	8mer1A	G666.1	TACATTCCATTTCCATCCACAGTG	hsa-mir-3691	NA	7	100547849	0.911111	1	7	49	3UTR	ENST00000370152	HIAT1
chr1	+	100598732	100598746	NA	MA	G667.1	CCTCCGCGACGTCGC	NA	NA	9	100598732	0.675643	1	2	16	CDS	ENST00000370143	CCDC76
chr1	+	100984889	100984895	CTCCAGA	7mer1A	G668.1	CATATCTGGAACCTACTATGAAAATG	hsa-mir-520a;hsa-mir-520a	NA	10	100984897	0.876996	1	10	60	3UTR	ENST00000370125	CDC14A
chr1	+	100984902	100984908	TTTTCAT	7mer2-8	G668.1	CATATCTGGAACCTACTATGAAAATG	hsa-mir-335;hsa-mir-335	NA	10	100984897	0.876996	1	10	60	3UTR	ENST00000370125	CDC14A
chr1	+	100984900	100984906	ATCATAG	7mer1A	G668.1	CATATCTGGAACCTACTATGAAAATG	hsa-mir-376b	NA	10	100984897	0.876996	1	10	60	3UTR	ENST00000370125	CDC14A
chr1	+	101188641	101188647	AACACTT	7mer2-8	G669.1	TCACAGTCAAGTGTTCAG	ebv-mir-bart9;ebv-mir-bart9	NA	5	101188638	0.882943	1	5	20	CDS	ENST00000370119	VCAM1
chr1	+	101188636	101188642	CTGACTG	7mer1A	G669.1	TCACAGTCAAGTGTTCAG	hsa-mir-3136	NA	5	101188638	0.882943	1	5	20	CDS	ENST00000370119	VCAM1
chr1	+	101188635	101188641	TGACTGT	7mer1A	G669.1	TCACAGTCAAGTGTTCAG	hsa-mir-641	NA	5	101188638	0.882943	1	5	20	CDS	ENST00000370119	VCAM1
chr1	+	101203760	101203767	AATCATTC	8mer1A	G670.1	CCATTGGAATGATAATTTACTTTG	hsa-mir-382;hsa-mir-382	NA	6	101203754	0.848719	2	12	48	CDS	ENST00000370119	VCAM1
chr1	+	101203770	101203776	AAAGTAA	7mer2-8	G670.1	CCATTGGAATGATAATTTACTTTG	hsa-mir-548i-3;hsa-mir-548n;hsa-mir-548i-4;hsa-mir-548f-4;hsa-mir-548q;hsa-mir-548j;hsa-mir-548i-1;hsa-mir-548i-2	NA	6	101203754	0.848719	2	12	48	CDS	ENST00000370119	VCAM1
chr1	+	101203768	101203776	AAAGTAAAT	9mer2-10	G670.1	CCATTGGAATGATAATTTACTTTG	hsa-mir-559	NA	6	101203754	0.848719	2	12	48	CDS	ENST00000370119	VCAM1
chr1	+	101204309	101204317	AATTATTGT	9mer2-10	G671.1	ACAATAATTTCAGGTTTTG	hsa-mir-944	NA	14	101204315	0.631405	2	14	98	3UTR	ENST00000347652	VCAM1
chr1	+	101204318	101204324	AACCTGA	7mer2-8	G671.1	ACAATAATTTCAGGTTTTG	ebv-mir-bhrf1-1;ebv-mir-bhrf1-1	NA	14	101204315	0.631405	2	14	98	3UTR	ENST00000347652	VCAM1
chr1	+	101204404	101204410	TGAGGTA	7mer1A	G672.1	TACTAAATACCTCAACCTATGGTATAATG	hsa-let-7d;hsa-let-7d;hsa-let-7a-3;hsa-let-7a-3;hsa-let-7e;hsa-let-7e;hsa-let-7e;hsa-let-7a-2;hsa-let-7g;hsa-let-7i;hsa-let-7i;hsa-let-7i;hsa-let-7a-1;hsa-let-7a-1;hsa-let-7b;hsa-let-7b;hsa-let-7b;hsa-let-7f-1;hsa-let-7f-1;hsa-let-7c;hsa-let-7c;hsa-let-7c;hsa-let-7f-2;hsa-mir-98	NA	9	101204422	0.82027	1	9	72	3UTR	ENST00000347652	VCAM1
chr1	+	101204547	101204553	TTACAAA	7mer1A	G673.1	CAACTTCTTTTTATTTTCTTTTGTAAATG	ebv-mir-bart22	NA	5	101204535	0.606362	2	10	75	3UTR	ENST00000347652	VCAM1
chr1	+	101204742	101204749	TAATTTTA	8mer1A	G674.1	ACTACTATTATTAAAATTACTG	hsa-mir-590;hsa-mir-590	DNA	7	101204744	0.638998	3	7	56	Intergenic	NA	NA
chr1	+	101205018	101205026	ATATGGGTT	9mer1A	G675.1	TAACCCATAAATATTGTGAATCATACATTG	hsa-mir-3115	NA	10	101205027	0.76303	4	11	89	Intergenic	NA	NA
chr1	+	101205027	101205033	ACAATAT	7mer2-8	G675.1	TAACCCATAAATATTGTGAATCATACATTG	hsa-mir-338	NA	10	101205027	0.76303	4	11	89	Intergenic	NA	NA
chr1	+	101208469	101208476	TTCACAGT	8mer1A	G676.1	TTAACTGTGAATTATCTTAG	hsa-mir-27a;hsa-mir-27b;hsa-mir-27b;hsa-mir-27b;hsa-mir-27b;hsa-mir-27b	NA	8	101208466	0.6717	2	8	64	Intergenic	NA	NA
chr1	+	101208469	101208475	TCACAGT	7mer1A	G676.1	TTAACTGTGAATTATCTTAG	hsa-mir-128-1;hsa-mir-128-1;hsa-mir-128-2;hsa-mir-128-2	NA	8	101208466	0.6717	2	8	64	Intergenic	NA	NA
chr1	+	101441429	101441436	GATATTTT	8mer2-9	G677.1	TAAAATATCCTGTACAAAACAAG	hsa-mir-3145	NA	21	101441450	0.970577	1	21	77	3UTR	ENST00000370112	SLC30A7
chr1	+	101446957	101446963	TAGGGTG	7mer1A	G678.1	CACCCTACAACACTTTACCTCCCTG	hsa-mir-609	NA	5	101446969	0.707158	2	5	25	3UTR	ENST00000370112	SLC30A7
chr1	+	101446967	101446973	TAAAGTG	7mer1A	G678.1	CACCCTACAACACTTTACCTCCCTG	hsa-mir-20a;hsa-mir-20a;hsa-mir-93;hsa-mir-20b;hsa-mir-17;hsa-mir-17;hsa-mir-106b	NA	5	101446969	0.707158	2	5	25	3UTR	ENST00000370112	SLC30A7
chr1	+	101446962	101446968	TGTTGTA	7mer1A	G678.1	CACCCTACAACACTTTACCTCCCTG	hsa-mir-3613	NA	5	101446969	0.707158	2	5	25	3UTR	ENST00000370112	SLC30A7
chr1	+	102501185	102501191	TGAGTGT	7mer1A	G680.1	GCTGACACTCATGCATGAAA	hsa-mir-3659;hsa-mir-3659;hsa-mir-3659	NA	5	102501200	0.974981	1	5	15	Intergenic	NA	NA
chr1	+	102608851	102608859	TTCAAGTAA	9mer1A	G681.1	GGGATAGCATCTTTACTTGAA	hsa-mir-26b;hsa-mir-26b;hsa-mir-26a-2;hsa-mir-26a-1;hsa-mir-26a-1;hsa-mir-26a-1;hsa-mir-26a-1	NA	11	102608858	0.784393	1	11	66	Intergenic	NA	NA
chr1	+	103415457	103415475	NA	MA	G682.1	AAACTTAAAGGAATTGATG	NA	NA	5	103415475	0.885727	1	5	20	Intergenic	NA	NA
chr1	+	104011414	104011421	AAACATTC	8mer1A	G683.1	TGGAGAATGTTATTTTTTAGA	hsa-mir-543;hsa-mir-543;hsa-mir-543	NA	6	104011415	0.867201	1	6	54	Intergenic	NA	NA
chr1	+	104011410	104011416	TTCTCCA	7mer1A	G683.1	TGGAGAATGTTATTTTTTAGA	hsa-mir-515-1;hsa-mir-515-1;hsa-mir-515-2;hsa-mir-515-2	NA	6	104011415	0.867201	1	6	54	Intergenic	NA	NA
chr1	+	104011415	104011421	TAACATT	7mer2-8	G683.1	TGGAGAATGTTATTTTTTAGA	hsa-mir-3143	NA	6	104011415	0.867201	1	6	54	Intergenic	NA	NA
chr1	+	105117773	105117781	TACCCATTG	9mer1A	G684.1	GTTTCAATGGGTAACGG	hsa-mir-660;hsa-mir-660	NA	11	105117777	0.750201	1	11	44	Intergenic	NA	NA
chr1	+	105618069	105618075	CTACAGT	7mer2-8	G685.1	AAATACTGTAGTTGCTTAGC	hsa-mir-139	SINE	12	105618077	0.693306	1	12	72	Intergenic	NA	NA
chr1	+	105618068	105618074	TACAGTA	7mer1A	G685.1	AAATACTGTAGTTGCTTAGC	hsa-mir-101-1;hsa-mir-199a-1;hsa-mir-199a-2;hsa-mir-101-2;hsa-mir-101-2;hsa-mir-101-2;hsa-mir-199b	SINE	12	105618077	0.693306	1	12	72	Intergenic	NA	NA
chr1	+	105618067	105618074	TACAGTAT	8mer1A	G685.1	AAATACTGTAGTTGCTTAGC	hsa-mir-144	SINE	12	105618077	0.693306	1	12	72	Intergenic	NA	NA
chr1	+	106435679	106435685	ATAAATG	7mer2-8	G690.1	ATTCTAAATAAAATTAATGAGGCATTTATTG	hsa-mir-545	NA	6	106435682	0.767279	1	6	66	Intergenic	NA	NA
chr1	+	106435678	106435684	TAAATGC	7mer1A	G690.1	ATTCTAAATAAAATTAATGAGGCATTTATTG	ebv-mir-bart14;ebv-mir-bart14	NA	6	106435682	0.767279	1	6	66	Intergenic	NA	NA
chr1	+	106435664	106435672	TAATTTTAT	9mer1A	G690.1	ATTCTAAATAAAATTAATGAGGCATTTATTG	hsa-mir-590;hsa-mir-590	NA	6	106435682	0.767279	1	6	66	Intergenic	NA	NA
chr1	+	106531968	106531987	NA	MA	G691.1	TCTGGATGTCGATGTGGAAG	NA	NA	6	106531968	0.895363	1	6	30	Intergenic	NA	NA
chr1	+	107245531	107245537	AAAAGTA	7mer2-8	G693.1	ATACTTTTTACACTCTTCAAAATG	hsa-mir-548n;hsa-mir-548q;hsa-mir-548j;hsa-mir-548u;hsa-mir-548u	LINE	8	107245543	0.811527	1	8	72	Intergenic	NA	NA
chr1	+	107245530	107245536	AAAGTAT	7mer2-8	G693.1	ATACTTTTTACACTCTTCAAAATG	hsa-mir-548l	LINE	8	107245543	0.811527	1	8	72	Intergenic	NA	NA
chr1	+	107245535	107245541	TGTAAAA	7mer2-8	G693.1	ATACTTTTTACACTCTTCAAAATG	hsa-mir-548d-1	LINE	8	107245543	0.811527	1	8	72	Intergenic	NA	NA
chr1	+	107326865	107326871	TTCCTAT	7mer1A	G694.1	TAAGACTATAGGAAGCTGAA	hsa-mir-202	NA	6	107326863	0.731234	1	6	18	Intergenic	NA	NA
chr1	+	107601116	107601122	CAACGGA	7mer1A	G695.1	AACACATTAATCCGTTAAG	hsa-mir-191	NA	6	107601111	0.71548	1	6	24	3UTR	ENST00000370078	PRMT6
chr1	+	107765523	107765529	TGAGCTT	7mer1A	G696.1	TATGTTTAGTAGCAAGCTCAACC	hsa-mir-188	NA	38	107765511	0.6124	2	68	183	intron	ENST00000370076	NTNG1
chr1	+	108238105	108238111	ACATAGA	7mer2-8	G697.1	GTCTATGTGAGTGTTTGG	hsa-mir-376c;hsa-mir-376c	NA	12	108238111	0.755145	1	12	78	Intergenic	NA	NA
chr1	+	108238109	108238116	CACTCACA	8mer2-9	G697.1	GTCTATGTGAGTGTTTGG	hsa-mir-3680	NA	12	108238111	0.755145	1	12	78	Intergenic	NA	NA
chr1	+	108455961	108455981	NA	MA	G698.1	CCAGTTTGATGATCCTCTGGC	NA	NA	20	108455968	0.768198	3	58	78	Intergenic	NA	NA
chr1	+	108545403	108545409	ACCTGAT	7mer2-8	G699.1	ATCAGGTCTTCAAGGTGA	ebv-mir-bart4;ebv-mir-bart4;ebv-mir-bart4	NA	5	108545414	0.612904	1	1	24	Intergenic	NA	NA
chr1	+	109123139	109123157	NA	MA	G701.1	TTAGCCAAACTCTGAATGC	NA	DNA	10	109123151	0.644633	2	14	36	intron	ENST00000370035	FAM102B
chr1	+	109244704	109244727	NA	MA	G702.1	TTGACAGTTCGATGATCGTCACTA	NA	NA	16	109244714	0.66496	4	35	58	Intergenic	NA	NA
chr1	+	109801775	109801781	CCAGCAT	7mer2-8	G703.1	TCAGGACAAATGCTGGCGG	hsa-mir-338	NA	12	109801773	0.823759	1	12	24	intron	ENST00000271332	CELSR2
chr1	+	109801768	109801774	CTGTCCT	7mer1A	G703.1	TCAGGACAAATGCTGGCGG	hsa-mir-676;hsa-mir-676	NA	12	109801773	0.823759	1	12	24	intron	ENST00000271332	CELSR2
chr1	+	109801768	109801775	ATTGTCCT	8mer1A	G703.1	TCAGGACAAATGCTGGCGG	hsa-mir-2355	NA	12	109801773	0.823759	1	12	24	intron	ENST00000271332	CELSR2
chr1	+	109825800	109825806	GCCTGAG	7mer2-8	G704.1	TTCGAATCTCTCAGGCCCCA	hsa-mir-550b-2;hsa-mir-550b-1;hsa-mir-663b	NA	5	109825800	0.656994	1	5	20	Intergenic	NA	NA
chr1	+	110073150	110073168	NA	MA	G707.1	GACGATCAATGCCGTTCCG	NA	NA	6	110073159	0.776703	1	6	18	Intergenic	NA	NA
chr1	+	110108942	110108959	NA	MA	G708.1	AAAATAGATCTGTAACTT	NA	NA	11	110108952	0.690005	1	11	52	intron	ENST00000369851	GNAI3
chr1	+	110135801	110135819	NA	MA	G709.1	CTACATATTTACTAAATTG	NA	NA	9	110135804	0.759842	1	9	63	3UTR	ENST00000369851	GNAI3
chr1	+	110141571	110141577	AGGAGAA	7mer1A	G710.1	TTCACCACCTTCTCCACCCAG	hsa-mir-802	NA	96	110141570	0.634436	4	74	406	miRNA	hsa-mir-197	hsa-mir-197
chr1	+	110417856	110417873	NA	MA	G711.1	TCGCTGGATAAGACTTGA	NA	LTR	6	110417856	0.914538	1	6	24	Intergenic	NA	NA
chr1	+	110453047	110453065	NA	MA	G712.1	TCGGTCCGTTTTCTGCTAA	NA	NA	17	110453055	0.654604	1	17	119	Intergenic	NA	NA
chr1	+	110473197	110473203	CAAGTTC	7mer2-8	G714.1	AAGGGCAGTGAACTTGCA	ebv-mir-bart18;ebv-mir-bart18	NA	5	110473191	0.932719	2	10	5	3UTR	ENST00000329608	CSF1
chr1	+	110565786	110565793	AAAAGTGA	8mer2-9	G715.1	AAATTTTCACTTTTCCACTGATCAG	hsa-mir-548t;hsa-mir-548t	NA	6	110565794	0.775796	1	6	54	3UTR	ENST00000369799	AHCYL1
chr1	+	110565782	110565788	TGAAAAT	7mer1A	G715.1	AAATTTTCACTTTTCCACTGATCAG	hsa-mir-3662	NA	6	110565794	0.775796	1	6	54	3UTR	ENST00000369799	AHCYL1
chr1	+	110565794	110565800	TCAGTGG	7mer2-8	G715.1	AAATTTTCACTTTTCCACTGATCAG	ebv-mir-bart15;ebv-mir-bart15	NA	6	110565794	0.775796	1	6	54	3UTR	ENST00000369799	AHCYL1
chr1	+	110639002	110639009	TGACATCA	8mer2-9	G716.1	GCTGATGTCAGATTAG	hsa-mir-489	NA	6	110639000	0.912918	1	6	24	Intergenic	NA	NA
chr1	+	110880900	110880917	NA	MA	G719.1	CGACGGTCACTCCCCTCG	NA	DNA	5	110880917	0.965913	1	5	10	intron	ENST00000393601	RBM15
chr1	+	110898174	110898180	TACAGCA	7mer1A	G720.1	TTGCAGTGCTGTAACCTT	hsa-mir-1538;hsa-mir-214	NA	26	110898168	0.948474	2	26	134	Intergenic	NA	NA
chr1	+	110946989	110947005	NA	MA	G721.1	CGATGCCGACGTTTGAG	NA	NA	9	110947005	0.792575	1	5	19	Intergenic	NA	NA
chr1	+	111061140	111061154	NA	MA	G722.1	GATGATCACCCGCTG	NA	NA	5	111061140	0.874875	1	5	10	Intergenic	NA	NA
chr1	+	111674727	111674741	NA	MA	G726.1	GAGGGTTGGACGTTC	NA	LTR	5	111674733	0.684292	1	5	15	Intergenic	NA	NA
chr1	+	111850290	111850296	AGCGAGA	7mer2-8	G727.1	ATTCTCGCTGTCGTCACCT	hsa-mir-1303;hsa-mir-1303;hsa-mir-1303	NA	5	111850296	0.747337	1	5	30	intron	ENST00000422815	CHIA
chr1	+	111850293	111850299	GACAGCG	7mer2-8	G727.1	ATTCTCGCTGTCGTCACCT	hsa-mir-2277	NA	5	111850296	0.747337	1	5	30	intron	ENST00000422815	CHIA
chr1	+	112008082	112008088	CCCTACT	7mer2-8	G728.1	AAAGTAGGGCATCGTTAGCAT	hsa-mir-3116-2;hsa-mir-3116-1;hsa-mir-3116-1	NA	7	112008096	0.698859	1	7	28	Intergenic	NA	NA
chr1	+	112101192	112101198	TTTCAAC	7mer1A	G729.1	GAAAGGTTGAAACTTAAAGAA	hsa-mir-1305	LINE	9	112101187	0.861144	1	9	27	intron	ENST00000356415	RAP1A
chr1	+	112258704	112258710	CACAAAT	7mer1A	G730.1	AAAATAATTTGTAAAATAACCTTTTTAAG	hsa-mir-1293	NA	5	112258714	0.918593	1	5	50	3UTR	ENST00000369709	RAP1A
chr1	+	112258705	112258711	TTACAAA	7mer1A	G730.1	AAAATAATTTGTAAAATAACCTTTTTAAG	ebv-mir-bart22	NA	5	112258714	0.918593	1	5	50	3UTR	ENST00000369709	RAP1A
chr1	+	112258700	112258706	AATTATT	7mer2-8	G730.1	AAAATAATTTGTAAAATAACCTTTTTAAG	hsa-mir-944	NA	5	112258714	0.918593	1	5	50	3UTR	ENST00000369709	RAP1A
chr1	+	112305219	112305225	GTCCAGT	7mer1A	G731.1	TGACTGTACTGGAAGAATA	hsa-mir-145;hsa-mir-145	NA	5	112305223	0.848362	1	5	20	intron	ENST00000369702	DDX20
chr1	+	112305224	112305230	AATTCTT	7mer1A	G731.1	TGACTGTACTGGAAGAATA	hsa-mir-3647	NA	5	112305223	0.848362	1	5	20	intron	ENST00000369702	DDX20
chr1	+	112520280	112520295	NA	MA	G732.1	ATGGTCCTTGCGGATG	NA	NA	9	112520289	0.663559	1	2	43	Intergenic	NA	NA
chr1	+	112524963	112524980	NA	MA	G733.1	CCGATGATCTCCGGGAGG	NA	NA	49	112524963	0.919412	1	49	98	Intergenic	NA	NA
chr1	+	113000065	113000071	TGATGGA	7mer1A	G734.1	ACATTCCATCAGATTTCGTCCAAAAG	hsa-mir-3134	NA	9	113000075	0.702956	1	9	54	3UTR	ENST00000271277	CTTNBP2NL
chr1	+	113000061	113000068	TGGAATGT	8mer1A	G734.1	ACATTCCATCAGATTTCGTCCAAAAG	hsa-mir-1-1;hsa-mir-1-2	NA	9	113000075	0.702956	1	9	54	3UTR	ENST00000271277	CTTNBP2NL
chr1	+	113051675	113051692	NA	MA	G735.1	GGCACGCCGTCGTCGGCT	NA	NA	5	113051692	0.924187	1	5	10	5UTR	ENST00000369684	WNT2B
chr1	+	113212654	113212660	GTGAATG	7mer1A	G736.1	AAAACTATCAAACAATGTCAGATACCACATTCAA	hsa-mir-1257	NA	8	113212640	0.70712	2	8	48	CDS	ENST00000263168	CAPZA1
chr1	+	113212653	113212659	CGAATGT	7mer1A	G736.1	AAAACTATCAAACAATGTCAGATACCACATTCAA	hsa-mir-409	NA	8	113212640	0.70712	2	8	48	CDS	ENST00000263168	CAPZA1
chr1	+	113213929	113213935	CAAATGA	7mer1A	G737.1	ATTCATTTACATTGTTTACACTTCTATG	hsa-mir-1252	NA	5	113213938	0.795639	1	5	65	3UTR	ENST00000263168	CAPZA1
chr1	+	113213939	113213946	TGTAAACA	8mer1A	G737.1	ATTCATTTACATTGTTTACACTTCTATG	hsa-mir-30c-2;hsa-mir-30e;hsa-mir-30e;hsa-mir-30e;hsa-mir-30d;hsa-mir-30b;hsa-mir-30c-1;hsa-mir-30c-1;hsa-mir-30a	NA	5	113213938	0.795639	1	5	65	3UTR	ENST00000263168	CAPZA1
chr1	+	113546342	113546348	CACAAAT	7mer1A	G740.1	GTGAAATTTGTAGATATTTGA	hsa-mir-1293	NA	27	113546357	0.668978	2	41	192	Intergenic	NA	NA
chr1	+	114080578	114080584	TCCAGAG	7mer2-8	G742.1	TGACTCTCTCTGGACTC	hsa-mir-520a;hsa-mir-520a	NA	6	114080571	0.932605	1	6	30	intron	ENST00000369617	MAGI3
chr1	+	114234531	114234537	CAGTCCT	7mer2-8	G743.1	AAAGGACTGTCAATACTGTGAAAG	hsa-mir-1910	DNA	5	114234542	0.736049	1	5	20	Intergenic	NA	NA
chr1	+	114234541	114234547	ACAGTAT	7mer2-8	G743.1	AAAGGACTGTCAATACTGTGAAAG	hsa-mir-144	DNA	5	114234542	0.736049	1	5	20	Intergenic	NA	NA
chr1	+	114234543	114234550	TTCACAGT	8mer1A	G743.1	AAAGGACTGTCAATACTGTGAAAG	hsa-mir-27a;hsa-mir-27b;hsa-mir-27b;hsa-mir-27b;hsa-mir-27b;hsa-mir-27b	DNA	5	114234542	0.736049	1	5	20	Intergenic	NA	NA
chr1	+	114234543	114234549	TCACAGT	7mer1A	G743.1	AAAGGACTGTCAATACTGTGAAAG	hsa-mir-128-1;hsa-mir-128-1;hsa-mir-128-2;hsa-mir-128-2	DNA	5	114234542	0.736049	1	5	20	Intergenic	NA	NA
chr1	+	114279363	114279369	AGCATTC	7mer2-8	G745.1	CAAACTCCGAATGCT	hsa-mir-1179	SINE	11	114279369	0.740478	1	2	29	Intergenic	NA	NA
chr1	+	114498209	114498215	GTCCAGT	7mer1A	G746.1	AACTGGAGACTGGAATAAAATCAAAAG	hsa-mir-145;hsa-mir-145	NA	6	114498227	0.99397	1	6	18	CDS	ENST00000426820	HIPK1
chr1	+	114498201	114498209	ACTCCAGTT	9mer1A	G746.1	AACTGGAGACTGGAATAAAATCAAAAG	hsa-mir-3925	NA	6	114498227	0.99397	1	6	18	CDS	ENST00000426820	HIPK1
chr1	+	114498201	114498207	TCCAGTT	7mer2-8	G746.1	AACTGGAGACTGGAATAAAATCAAAAG	hsa-mir-145;hsa-mir-145	NA	6	114498227	0.99397	1	6	18	CDS	ENST00000426820	HIPK1
chr1	+	114498203	114498209	ACTCCAG	7mer1A	G746.1	AACTGGAGACTGGAATAAAATCAAAAG	hsa-mir-766	NA	6	114498227	0.99397	1	6	18	CDS	ENST00000426820	HIPK1
chr1	+	114517993	114517999	TGAGAAC	7mer1A	G747.1	CTGAGTTCTCACAG	hsa-mir-589	NA	8	114517993	0.70437	1	2	30	3UTR	ENST00000426820	HIPK1
chr1	+	114517992	114517999	TGAGAACT	8mer1A	G747.1	CTGAGTTCTCACAG	hsa-mir-146a;hsa-mir-146a;hsa-mir-3925;hsa-mir-146b;hsa-mir-146b;hsa-mir-146b	NA	8	114517993	0.70437	1	2	30	3UTR	ENST00000426820	HIPK1
chr1	+	114700094	114700115	NA	MA	G748.1	CAGTCTGACGATTGTAGCTGGA	NA	NA	21	114700100	0.703052	2	42	84	Intergenic	NA	NA
chr1	+	115610801	115610807	GAGGATA	7mer2-8	G750.1	TCAGTCTGACTATCCTCTCGCCC	hsa-mir-1185-1;hsa-mir-1185-1;hsa-mir-1185-2;hsa-mir-1185-2	NA	105	115610796	0.766299	3	131	518	Intergenic	NA	NA
chr1	+	115635277	115635285	ATCCCACCA	9mer1A	G751.1	TAGATATGGTGGGAAATC	hsa-mir-1260b	NA	5	115635277	0.675144	1	5	20	Intergenic	NA	NA
chr1	+	115635282	115635288	GATTTCC	7mer2-8	G751.1	TAGATATGGTGGGAAATC	hsa-mir-3618	NA	5	115635277	0.675144	1	5	20	Intergenic	NA	NA
chr1	+	115635278	115635284	TCCCACC	7mer1A	G751.1	TAGATATGGTGGGAAATC	hsa-mir-1280	NA	5	115635277	0.675144	1	5	20	Intergenic	NA	NA
chr1	+	115635278	115635285	ATCCCACC	8mer1A	G751.1	TAGATATGGTGGGAAATC	hsa-mir-1260	NA	5	115635277	0.675144	1	5	20	Intergenic	NA	NA
chr1	+	116039073	116039093	NA	MA	G752.1	CCAGTCTGATGCTCCTGGCTC	NA	NA	10	116039080	0.781199	2	20	40	Intergenic	NA	NA
chr1	+	116206726	116206732	TGCCCTG	7mer1A	G753.1	AATTACCAGGGCATTGTGCAATATG	hsa-mir-3173	NA	54	116206730	0.810891	4	60	306	CDS	ENST00000355485	VANGL1
chr1	+	116206728	116206734	AATGCCC	7mer2-8	G753.1	AATTACCAGGGCATTGTGCAATATG	hsa-mir-365-1;hsa-mir-365-2	NA	54	116206730	0.810891	4	60	306	CDS	ENST00000355485	VANGL1
chr1	+	116206734	116206742	TATTGCACA	9mer1A	G753.1	AATTACCAGGGCATTGTGCAATATG	hsa-mir-32	NA	54	116206730	0.810891	4	60	306	CDS	ENST00000355485	VANGL1
chr1	+	116206735	116206742	TATTGCAC	8mer1A	G753.1	AATTACCAGGGCATTGTGCAATATG	hsa-mir-92a-2;hsa-mir-25;hsa-mir-92a-1;hsa-mir-92a-1;hsa-mir-92b;hsa-mir-92b;hsa-mir-92b;hsa-mir-92b	NA	54	116206730	0.810891	4	60	306	CDS	ENST00000355485	VANGL1
chr1	+	116642111	116642127	NA	MA	G755.1	GGGGACGTAGTTCAGTT	NA	NA	6	116642111	0.87356	1	1	29	Intergenic	NA	NA
chr1	+	116930797	116930816	NA	MA	G757.1	TTGCTTCTCCTACTATCAAG	NA	NA	5	116930807	0.763931	1	5	35	CDS	ENST00000339159	ATP1A1
chr1	+	117452574	117452586	NA	MA	G759.1	TCGGATCGGCGGG	NA	Low_complexity	6	117452586	0.733977	1	1	11	Intergenic	NA	NA
chr1	+	117510059	117510065	TATGGCA	7mer1A	G760.1	CAATTCATATGCCATACAATGTACCTG	hsa-mir-183	NA	5	117510064	0.90914	1	5	35	intron	ENST00000393203	PTGFRN
chr1	+	117510062	117510068	CTGTATG	7mer1A	G760.1	CAATTCATATGCCATACAATGTACCTG	hsa-mir-675	NA	5	117510064	0.90914	1	5	35	intron	ENST00000393203	PTGFRN
chr1	+	117637285	117637294	TGGCCAAAAC	10mer2-11	G761.1	TCTTCTCTGTTTTGGCCATGTG	hsa-mir-548s	NA	98	117637287	0.683819	5	101	968	miRNA	hsa-mir-942	hsa-mir-942
chr1	+	117637327	117637337	CTTCTCTGTTT	11mer2-12	G762.1	CATGGCCGAAACAGAGAAGTT	hsa-mir-942;hsa-mir-942	NA	5	117637331	0.788429	1	5	10	miRNA	hsa-mir-942	hsa-mir-942
chr1	+	117637327	117637336	TTCTCTGTTT	10mer1A	G762.1	CATGGCCGAAACAGAGAAGTT	hsa-mir-942;hsa-mir-942	NA	5	117637331	0.788429	1	5	10	miRNA	hsa-mir-942	hsa-mir-942
chr1	+	117714480	117714486	GAGTTGA	7mer2-8	G763.1	TCAACTCCCTCCAAGTGTACCA	hsa-mir-219-1	NA	9	117714501	0.998577	2	18	24	Intergenic	NA	NA
chr1	+	117714489	117714495	ACTTGGA	7mer2-8	G763.1	TCAACTCCCTCCAAGTGTACCA	hsa-mir-890	NA	9	117714501	0.998577	2	18	24	Intergenic	NA	NA
chr1	+	118535748	118535767	NA	MA	G766.1	AGTCTGAGGATCCCTGGGGC	NA	NA	6	118535753	0.762351	1	6	18	Intergenic	NA	NA
chr1	+	119098223	119098242	NA	MA	G768.1	ACTATTTTAAAGTTGTTGCA	NA	NA	6	119098228	0.694046	1	6	48	Intergenic	NA	NA
chr1	+	119527464	119527470	CCAGTCC	7mer1A	G769.1	GGCCGGACTGATCCC	hsa-mir-455;hsa-mir-455;hsa-mir-1910	NA	6	119527462	0.893717	1	6	6	Intergenic	NA	NA
chr1	+	119546536	119546542	ACCTTGC	7mer2-8	G770.1	TGTGGTCTGGGCAAGGTG	hsa-mir-3200;hsa-mir-3200;hsa-mir-3200	NA	5	119546536	0.814775	1	5	20	Intergenic	NA	NA
chr1	+	119546531	119546538	TGCCCAGA	8mer1A	G770.1	TGTGGTCTGGGCAAGGTG	hsa-mir-1295	NA	5	119546536	0.814775	1	5	20	Intergenic	NA	NA
chr1	+	119561466	119561472	TACAGCA	7mer1A	G771.1	CATACCTTGCTGTAGGGGTA	hsa-mir-1538;hsa-mir-214	NA	5	119561468	0.701764	2	10	20	Intergenic	NA	NA
chr1	+	119561471	119561478	AACCCCTA	8mer1A	G771.1	CATACCTTGCTGTAGGGGTA	hsa-mir-3170	NA	5	119561468	0.701764	2	10	20	Intergenic	NA	NA
chr1	+	119948202	119948222	NA	MA	G772.1	AGTGGCCTTGCTGGGTAGCTA	NA	LINE	7	119948213	0.754109	2	11	31	Intergenic	NA	NA
chr1	+	120192533	120192539	ACTCAAA	7mer1A	G773.1	GAAGGGTCGTTTGAGAC	hsa-mir-616	SINE	14	120192540	0.784104	1	14	42	Intergenic	NA	NA
chr1	+	120252893	120252900	TCCTCCCA	8mer1A	G774.1	TGAGCCCTGGGAGGAGTT	hsa-mir-2116	NA	9	120252886	0.923016	1	7	29	Intergenic	NA	NA
chr1	+	120252896	120252902	ACTCCTC	7mer2-8	G774.1	TGAGCCCTGGGAGGAGTT	hsa-mir-483	NA	9	120252886	0.923016	1	7	29	Intergenic	NA	NA
chr1	+	120504636	120504647	NA	MA	G775.1	CTGACCGTTGCT	NA	NA	5	120504644	0.643067	1	5	15	Intergenic	NA	NA
chr1	+	145103920	145103928	CTGTTGAAG	9mer2-10	G776.1	TCTGGCCGGGACCTTCAACAGTATCAG	hsa-mir-1267	NA	14	145103921	0.726357	3	16	68	Intergenic	NA	NA
chr1	+	145116646	145116652	CAAAAGT	7mer1A	G777.1	TCATTATTACTTTTATTTTGCAGCATTTG	hsa-mir-548t;hsa-mir-548t	NA	5	145116658	0.855844	1	5	75	Intergenic	NA	NA
chr1	+	145116644	145116650	AAAGTAA	7mer2-8	G777.1	TCATTATTACTTTTATTTTGCAGCATTTG	hsa-mir-559	NA	5	145116658	0.855844	1	5	75	Intergenic	NA	NA
chr1	+	145116642	145116650	AAAGTAATA	9mer2-10	G777.1	TCATTATTACTTTTATTTTGCAGCATTTG	hsa-mir-548f-4	NA	5	145116658	0.855844	1	5	75	Intergenic	NA	NA
chr1	+	145116656	145116665	AAATGCTGCA	10mer2-11	G777.1	TCATTATTACTTTTATTTTGCAGCATTTG	ebv-mir-bart14;ebv-mir-bart14	NA	5	145116658	0.855844	1	5	75	Intergenic	NA	NA
chr1	+	145116653	145116659	TGCAAAA	7mer1A	G777.1	TCATTATTACTTTTATTTTGCAGCATTTG	hsa-mir-548t	NA	5	145116658	0.855844	1	5	75	Intergenic	NA	NA
chr1	+	145116643	145116650	AAAGTAAT	8mer2-9	G777.1	TCATTATTACTTTTATTTTGCAGCATTTG	hsa-mir-548i-3;hsa-mir-548n;hsa-mir-548i-4;hsa-mir-548q;hsa-mir-548j;hsa-mir-548i-1;hsa-mir-548i-2	NA	5	145116658	0.855844	1	5	75	Intergenic	NA	NA
chr1	+	145116643	145116652	CAAAAGTAAT	10mer1A	G777.1	TCATTATTACTTTTATTTTGCAGCATTTG	hsa-mir-548n;hsa-mir-548q;hsa-mir-548j;hsa-mir-548u;hsa-mir-548u	NA	5	145116658	0.855844	1	5	75	Intergenic	NA	NA
chr1	+	145116954	145116987	NA	MA	G778.1	ATCAACTACTCAAACTACTAAATACATTTACCTG	NA	NA	6	145116983	0.794761	1	6	54	Intergenic	NA	NA
chr1	+	145117522	145117528	AAAGTAA	7mer2-8	G779.1	TTACTTTTTATAGATAATCAG	hsa-mir-548i-3;hsa-mir-559;hsa-mir-548n;hsa-mir-548i-4;hsa-mir-548f-4;hsa-mir-548q;hsa-mir-548j;hsa-mir-548i-1;hsa-mir-548i-2	NA	5	145117533	0.77208	1	5	45	Intergenic	NA	NA
chr1	+	145117522	145117529	AAAAGTAA	8mer2-9	G779.1	TTACTTTTTATAGATAATCAG	hsa-mir-548n;hsa-mir-548q;hsa-mir-548j;hsa-mir-548u;hsa-mir-548u	NA	5	145117533	0.77208	1	5	45	Intergenic	NA	NA
chr1	+	145284365	145284371	AGAACAA	7mer1A	G781.1	ATTTCATGCTCATTGTTCATATG	hsa-mir-589	NA	7	145284364	0.766087	2	8	69	3UTR	ENST00000454606	NOTCH2NL
chr1	+	145509300	145509326	NA	MA	G782.1	TTTATATTTAATCTCTTACCGTATATG	NA	NA	19	145509315	0.754159	5	23	227	3UTR	ENST00000330165	RBM8A
chr1	+	145511202	145511208	TGTTAGA	7mer1A	G783.1	TACTATTCTAACATTGCGCTTTATAAG	hsa-mir-3684;hsa-mir-3684	NA	5	145511210	0.851713	1	5	50	3UTR	ENST00000330165	RBM8A
chr1	+	145511213	145511221	TTATAAAGC	9mer1A	G783.1	TACTATTCTAACATTGCGCTTTATAAG	hsa-mir-340	NA	5	145511210	0.851713	1	5	50	3UTR	ENST00000330165	RBM8A
chr1	+	145536271	145536288	NA	MA	G784.1	TCAGGGCTGATCTGGGTT	NA	SINE	10	145536283	0.696929	1	10	50	intron	ENST00000369304	ITGA10
chr1	+	145688342	145688348	ATGCATT	7mer1A	G785.1	AAACTCAACACATAATATAAATGCAATG	hsa-mir-33a;hsa-mir-33a;hsa-mir-33a;hsa-mir-33b;hsa-mir-586	NA	18	145688340	0.69313	3	18	90	3UTR	ENST00000369291	RNF115
chr1	+	147097169	147097176	TACAGTAC	8mer1A	G788.1	CTTTATTTTTTTCTGTGTACTGTACTATATTG	hsa-mir-101-1;hsa-mir-101-2;hsa-mir-101-2;hsa-mir-101-2	NA	5	147097167	0.828196	1	5	90	3UTR	ENST00000234739	BCL9
chr1	+	147097170	147097176	TACAGTA	7mer1A	G788.1	CTTTATTTTTTTCTGTGTACTGTACTATATTG	hsa-mir-199a-1;hsa-mir-199a-2;hsa-mir-144;hsa-mir-199b	NA	5	147097167	0.828196	1	5	90	3UTR	ENST00000234739	BCL9
chr1	+	147235543	147235563	NA	MA	G789.1	GTTTTTGGGTTTTGGGGAGAG	NA	NA	6	147235563	0.757627	1	6	48	Intergenic	NA	NA
chr1	+	149816176	149816182	ATTCTAA	7mer1A	G791.1	CATAATACAAACTTAGAAAATACATG	hsa-mir-576;hsa-mir-576	NA	5	149816178	0.812873	1	5	25	Intergenic	NA	NA
chr1	+	149816178	149816185	TATTTTCT	8mer1A	G791.1	CATAATACAAACTTAGAAAATACATG	ebv-mir-bart2;ebv-mir-bart2	NA	5	149816178	0.812873	1	5	25	Intergenic	NA	NA
chr1	+	151374384	151374390	TTACAAA	7mer1A	G797.1	ATAGACTCTTCTTTTGTAAAG	ebv-mir-bart22	NA	15	151374379	0.708546	2	15	120	3UTR	ENST00000290541	PSMB4
chr1	+	151374374	151374380	AGAGTCT	7mer2-8	G797.1	ATAGACTCTTCTTTTGTAAAG	hsa-mir-1273c;hsa-mir-1273c	NA	15	151374379	0.708546	2	15	120	3UTR	ENST00000290541	PSMB4
chr1	+	151510312	151510319	TGTGCAAA	8mer1A	G799.1	CTCTACCCATTTCTTTGCACAAG	hsa-mir-19a;hsa-mir-19a;hsa-mir-19b-2;hsa-mir-19b-1;hsa-mir-19b-1	NA	9	151510309	0.642382	1	6	66	3UTR	ENST00000271636	CGN
chr1	+	151689051	151689067	NA	MA	G801.1	CGAAGATCCCTGATGCC	NA	NA	8	151689062	0.650833	2	10	14	intron	ENST00000326413	C1orf230
chr1	+	151864607	151864613	TCCTCTT	7mer1A	G802.1	AGTGTGGGTAGCAAAGAGGAT	hsa-mir-877	NA	8	151864594	0.84997	1	8	24	Intergenic	NA	NA
chr1	+	151917962	151917981	NA	MA	G803.1	AAGACTGCATGGCTTGAATC	NA	SINE	11	151917976	0.653627	1	3	52	Intergenic	NA	NA
chr1	+	152085176	152085183	CGAGGAGC	8mer2-9	G804.1	GCTCCTCGTCGCGGCG	hsa-mir-151	NA	6	152085181	0.593201	1	5	13	Intergenic	NA	NA
chr1	+	152645415	152645435	NA	MA	G806.1	CAATACAGACGCTCATGTATG	NA	NA	9	152645435	0.883347	2	16	29	Intergenic	NA	NA
chr1	+	153123823	153123840	NA	MA	G807.1	CATGGCCTATTGATCCTT	NA	NA	5	153123833	0.675698	1	5	30	Intergenic	NA	NA
chr1	+	153610312	153610318	GTTTAAA	7mer1A	G809.1	ACATATATTTTAAAATGTGATACACTCCTG	hsa-mir-3179-1;hsa-mir-3179-3;hsa-mir-3179-2	NA	5	153610321	0.857601	1	5	50	5UTR	ENST00000419466	C1orf77
chr1	+	153610325	153610331	GGAGTGT	7mer2-8	G809.1	ACATATATTTTAAAATGTGATACACTCCTG	hsa-mir-122;hsa-mir-122;hsa-mir-122	NA	5	153610321	0.857601	1	5	50	5UTR	ENST00000419466	C1orf77
chr1	+	153610317	153610323	TCACATT	7mer2-8	G809.1	ACATATATTTTAAAATGTGATACACTCCTG	hsa-mir-23a;hsa-mir-23b;hsa-mir-23b;hsa-mir-23b;hsa-mir-23b;hsa-mir-23b;hsa-mir-23b;hsa-mir-23c	NA	5	153610321	0.857601	1	5	50	5UTR	ENST00000419466	C1orf77
chr1	+	153643779	153643799	NA	MA	G810.1	TCGAAACCATCCTCTGCTATC	NA	RNA	7	153643799	0.894746	1	7	35	Intergenic	NA	NA
chr1	+	153722636	153722642	GGATTCC	7mer1A	G811.1	TTCCGGAATCAGGATGTGG	hsa-mir-145	NA	27	153722640	0.918897	1	27	100	intron	ENST00000318967	INTS3
chr1	+	153748658	153748664	GTCAGTT	7mer2-8	G812.1	CTGGAGCTCCGAACTGACTA	hsa-mir-223;hsa-mir-223;hsa-mir-223	NA	72	153748660	0.859173	1	72	212	intron	ENST00000271857	SLC27A3
chr1	+	153930955	153930972	NA	MA	G813.1	TCGCCCCCGACGTCGCCA	NA	NA	30	153930955	0.999717	1	25	30	Intergenic	NA	NA
chr1	+	153946733	153946739	TGAGGTA	7mer1A	G814.1	TACCTCAAATACTTCTGTTATGTATCTG	hsa-let-7d;hsa-let-7d;hsa-let-7a-3;hsa-let-7a-3;hsa-let-7e;hsa-let-7e;hsa-let-7e;hsa-let-7a-2;hsa-let-7g;hsa-let-7i;hsa-let-7i;hsa-let-7i;hsa-let-7a-1;hsa-let-7a-1;hsa-let-7b;hsa-let-7b;hsa-let-7b;hsa-let-7f-1;hsa-let-7f-1;hsa-let-7c;hsa-let-7c;hsa-let-7c;hsa-let-7f-2;hsa-mir-98	NA	15	153946748	0.753394	1	15	165	3UTR	ENST00000368607	CREB3L4
chr1	+	153946749	153946756	TACATAAC	8mer1A	G814.1	TACCTCAAATACTTCTGTTATGTATCTG	ebv-mir-bart10;ebv-mir-bart10;ebv-mir-bart10	NA	15	153946748	0.753394	1	15	165	3UTR	ENST00000368607	CREB3L4
chr1	+	154229581	154229588	AAAGTGCT	8mer2-9	G815.1	CAGCACTTTTTCCACCACATCCAG	hsa-mir-20a;hsa-mir-20a;hsa-mir-20b;hsa-mir-17;hsa-mir-17	NA	6	154229593	0.709955	1	3	33	CDS	ENST00000343815	UBAP2L
chr1	+	154229581	154229587	AAGTGCT	7mer2-8	G815.1	CAGCACTTTTTCCACCACATCCAG	hsa-mir-520a;hsa-mir-520a;hsa-mir-106a	NA	6	154229593	0.709955	1	3	33	CDS	ENST00000343815	UBAP2L
chr1	+	154229583	154229589	AAAAGTG	7mer2-8	G815.1	CAGCACTTTTTCCACCACATCCAG	hsa-mir-548t;hsa-mir-548t	NA	6	154229593	0.709955	1	3	33	CDS	ENST00000343815	UBAP2L
chr1	+	154229580	154229588	AAAGTGCTG	9mer2-10	G815.1	CAGCACTTTTTCCACCACATCCAG	hsa-mir-93;hsa-mir-106b	NA	6	154229593	0.709955	1	3	33	CDS	ENST00000343815	UBAP2L
chr1	+	154229590	154229596	AGGTGGA	7mer1A	G815.1	CAGCACTTTTTCCACCACATCCAG	hsa-mir-3165	NA	6	154229593	0.709955	1	3	33	CDS	ENST00000343815	UBAP2L
chr1	+	154246303	154246327	NA	MA	G816.1	ACACTTCGGGACTCAATGCTTAAGT	NA	NA	148	154246318	0.771377	5	152	735	CDS	ENST00000328703	HAX1
chr1	+	154344535	154344550	NA	MA	G817.1	TTTGGGCCTGGTTGGC	NA	NA	14	154344542	0.769703	1	14	68	Intergenic	NA	NA
chr1	+	155165029	155165036	AGTGCAAT	8mer2-9	G821.1	TATTGCACTCGTCCCGGCCTCCG	hsa-mir-130b;hsa-mir-301b;hsa-mir-301b	Low_complexity	340	155165037	0.710732	4	66	1691	miRNA	hsa-mir-92b	hsa-mir-92b
chr1	+	155165028	155165034	AGCAATA	7mer1A	G821.1	TATTGCACTCGTCCCGGCCTCCG	hsa-mir-3942	Low_complexity	340	155165037	0.710732	4	66	1691	miRNA	hsa-mir-92b	hsa-mir-92b
chr1	+	155165028	155165036	AGTGCAATA	9mer2-10	G821.1	TATTGCACTCGTCCCGGCCTCCG	hsa-mir-454;hsa-mir-301a	Low_complexity	340	155165037	0.710732	4	66	1691	miRNA	hsa-mir-92b	hsa-mir-92b
chr1	+	155253077	155253100	NA	MA	G823.1	TTAAATACACTTACCTGTGATAAG	NA	SINE	5	155253088	0.785458	1	5	35	intron	ENST00000368358	HCN3
chr1	+	155253467	155253473	TGCCCAG	7mer1A	G824.1	CTACACCTGGGCAGCTTGTGCAATAG	hsa-mir-1295	SINE	5	155253476	0.715664	1	5	25	intron	ENST00000368358	HCN3
chr1	+	155253477	155253485	TATTGCACA	9mer1A	G824.1	CTACACCTGGGCAGCTTGTGCAATAG	hsa-mir-32	SINE	5	155253476	0.715664	1	5	25	intron	ENST00000368358	HCN3
chr1	+	155253470	155253476	AGCTGCC	7mer2-8	G824.1	CTACACCTGGGCAGCTTGTGCAATAG	hsa-mir-22	SINE	5	155253476	0.715664	1	5	25	intron	ENST00000368358	HCN3
chr1	+	155253463	155253469	CAGGTGT	7mer2-8	G824.1	CTACACCTGGGCAGCTTGTGCAATAG	hsa-mir-3934;hsa-mir-3934	SINE	5	155253476	0.715664	1	5	25	intron	ENST00000368358	HCN3
chr1	+	155253478	155253485	TATTGCAC	8mer1A	G824.1	CTACACCTGGGCAGCTTGTGCAATAG	hsa-mir-92a-2;hsa-mir-25;hsa-mir-92a-1;hsa-mir-92a-1;hsa-mir-92b;hsa-mir-92b;hsa-mir-92b;hsa-mir-92b	SINE	5	155253476	0.715664	1	5	25	intron	ENST00000368358	HCN3
chr1	+	155253501	155253507	ACAGCAG	7mer2-8	G825.1	TTTGATTCTCTGCTGTGACACTTACT	hsa-mir-1538;hsa-mir-214	SINE	6	155253503	0.805977	1	6	66	intron	ENST00000368358	HCN3
chr1	+	155253506	155253512	GTGTCAC	7mer2-8	G825.1	TTTGATTCTCTGCTGTGACACTTACT	hsa-mir-597	SINE	6	155253503	0.805977	1	6	66	intron	ENST00000368358	HCN3
chr1	+	155266015	155266029	NA	MA	G826.1	TTCGGTCCCTATCTG	NA	LINE	8	155266029	0.766465	1	3	42	Intergenic	NA	NA
chr1	+	155275837	155275853	NA	MA	G827.1	CAAAGCAGCCCGTGTCC	NA	NA	5	155275842	0.787515	1	5	5	Intergenic	NA	NA
chr1	+	155296179	155296207	NA	MA	G828.1	TCTTCCTATTTGGGCTAGGTTCCATGCAG	NA	NA	6	155296198	0.848233	1	6	60	intron	ENST00000368354	RUSC1
chr1	+	156083639	156083657	NA	MA	G832.1	GGGTGCGGTAAGCAGTAGA	NA	NA	6	156083639	0.814655	1	3	15	intron	ENST00000368301	LMNA
chr1	+	156144209	156144215	TTCCCCC	7mer2-8	G833.1	GTGTGTGCGGGGGAATCAGGAAT	hsa-mir-3679;hsa-mir-3679	NA	40	156144215	0.989009	1	40	135	intron	ENST00000355014	SEMA4A
chr1	+	156144212	156144218	GGATTCC	7mer1A	G833.1	GTGTGTGCGGGGGAATCAGGAAT	hsa-mir-145	NA	40	156144215	0.989009	1	40	135	intron	ENST00000355014	SEMA4A
chr1	+	156144203	156144209	CGCACAC	7mer2-8	G833.1	GTGTGTGCGGGGGAATCAGGAAT	ebv-mir-bart11;ebv-mir-bart11	NA	40	156144215	0.989009	1	40	135	intron	ENST00000355014	SEMA4A
chr1	+	156258795	156258801	GACTGAC	7mer2-8	G834.1	TTAGGGGAAGAGAGTTGCTCAGGTCAGTCGG	hsa-mir-888	NA	5	156258778	0.922861	1	5	30	intron	ENST00000295694	TMEM79
chr1	+	156258776	156258783	ACTTCCCC	8mer1A	G834.1	TTAGGGGAAGAGAGTTGCTCAGGTCAGTCGG	hsa-mir-3138	NA	5	156258778	0.922861	1	5	30	intron	ENST00000295694	TMEM79
chr1	+	156288651	156288657	TAAGGTT	7mer1A	G835.1	AAGAACCTTACCTGGCTTT	ebv-mir-bart6;ebv-mir-bart6	NA	17	156288664	0.735455	1	17	76	Intergenic	NA	NA
chr1	+	156391683	156391689	GAAGGGG	7mer2-8	G836.1	CTCCCCCTTCCCGGGCCGG	hsa-mir-3179-1;hsa-mir-3179-3;hsa-mir-3179-2	Low_complexity	5	156391698	0.627353	1	5	10	Intergenic	NA	NA
chr1	+	156391689	156391696	GGCCCGGG	8mer2-9	G836.1	CTCCCCCTTCCCGGGCCGG	hsa-mir-1538	Low_complexity	5	156391698	0.627353	1	5	10	Intergenic	NA	NA
chr1	+	156485638	156485644	CTCCAGA	7mer1A	G839.1	TAGCACTTTTGTCTGGAAAGA	hsa-mir-520a;hsa-mir-520a	LINE	28	156485647	0.96404	1	28	151	Intergenic	NA	NA
chr1	+	156485628	156485635	AAAGTGCT	8mer2-9	G839.1	TAGCACTTTTGTCTGGAAAGA	hsa-mir-20a;hsa-mir-20a;hsa-mir-93;hsa-mir-20b;hsa-mir-17;hsa-mir-17;hsa-mir-106b	LINE	28	156485647	0.96404	1	28	151	Intergenic	NA	NA
chr1	+	156485628	156485634	AAGTGCT	7mer2-8	G839.1	TAGCACTTTTGTCTGGAAAGA	hsa-mir-520a;hsa-mir-520a;hsa-mir-106a	LINE	28	156485647	0.96404	1	28	151	Intergenic	NA	NA
chr1	+	156485630	156485636	AAAAGTG	7mer2-8	G839.1	TAGCACTTTTGTCTGGAAAGA	hsa-mir-548t;hsa-mir-548t	LINE	28	156485647	0.96404	1	28	151	Intergenic	NA	NA
chr1	+	156561671	156561687	NA	MA	G840.1	GACCATCGCCTGTCGCT	NA	NA	104	156561680	0.717001	1	104	311	CDS	ENST00000446584	APOA1BP
chr1	+	156756918	156756925	AAAACTGA	8mer2-9	G842.1	CTACAATCAGTTTTCCACATATG	hsa-mir-548e;hsa-mir-548e	NA	5	156756921	0.704178	1	5	35	CDS	ENST00000353233	PRCC
chr1	+	156756919	156756925	AAAACTG	7mer2-8	G842.1	CTACAATCAGTTTTCCACATATG	hsa-mir-548a-2;hsa-mir-548a-2;hsa-mir-548a-2;hsa-mir-548f-4;hsa-mir-548a-1;hsa-mir-548a-1;hsa-mir-548a-1;hsa-mir-548a-3	NA	5	156756921	0.704178	1	5	35	CDS	ENST00000353233	PRCC
chr1	+	156756914	156756920	TGATTGT	7mer1A	G842.1	CTACAATCAGTTTTCCACATATG	hsa-mir-219-2;hsa-mir-219-1;hsa-mir-219-1	NA	5	156756921	0.704178	1	5	35	CDS	ENST00000353233	PRCC
chr1	+	156783843	156783850	CGAGGAGC	8mer2-9	G843.1	GACTATCTCCCGCTCCTCG	hsa-mir-151	NA	13	156783850	0.93826	1	13	52	Intergenic	NA	NA
chr1	+	156894215	156894229	NA	MA	G845.1	GACGATCCGCGGCTG	NA	NA	13	156894229	0.988112	1	13	13	CDS	ENST00000337428	C1orf92
chr1	+	156950237	156950244	CGACCGGA	8mer2-9	G846.1	GATGATCCGGTCGCC	hsa-mir-1307	NA	33	156950232	0.882645	1	33	66	Intergenic	NA	NA
chr1	+	157169034	157169050	NA	MA	G849.1	TGCGGGGTGGAGCAGCT	NA	NA	35	157169034	0.866457	1	21	73	Intergenic	NA	NA
chr1	+	157349472	157349492	NA	MA	G850.1	TTGAGCGAAGTTGATTCTAGT	NA	DNA	5	157349486	0.678153	1	5	35	Intergenic	NA	NA
chr1	+	157587719	157587736	NA	MA	G851.1	TAGCAGATGGAAGTTTGA	NA	NA	23	157587725	0.929703	1	23	92	Intergenic	NA	NA
chr1	+	159047042	159047048	TATTCAT	7mer1A	G854.1	ACTATATGAATAAGC	hsa-mir-664	NA	6	159047044	0.656258	1	6	18	Intergenic	NA	NA
chr1	+	159799710	159799716	AGCACCG	7mer2-8	G855.1	GGGGCTCGGTGCTGCTGGTG	ebv-mir-bart1	NA	5	159799714	0.811167	2	10	15	CDS	ENST00000289707	SLAMF8
chr1	+	159799712	159799719	AGCAGCAC	8mer2-9	G855.1	GGGGCTCGGTGCTGCTGGTG	hsa-mir-16-1;hsa-mir-195;hsa-mir-16-2;hsa-mir-16-2;hsa-mir-16-2;hsa-mir-15a;hsa-mir-497;hsa-mir-15b;hsa-mir-15b	NA	5	159799714	0.811167	2	10	15	CDS	ENST00000289707	SLAMF8
chr1	+	159799717	159799723	CACCAGC	7mer2-8	G855.1	GGGGCTCGGTGCTGCTGGTG	hsa-mir-1226;hsa-mir-1226	NA	5	159799714	0.811167	2	10	15	CDS	ENST00000289707	SLAMF8
chr1	+	159799713	159799719	AGCAGCA	7mer2-8	G855.1	GGGGCTCGGTGCTGCTGGTG	hsa-mir-424	NA	5	159799714	0.811167	2	10	15	CDS	ENST00000289707	SLAMF8
chr1	+	159799706	159799712	CCGAGCC	7mer2-8	G855.1	GGGGCTCGGTGCTGCTGGTG	hsa-mir-615;hsa-mir-615	NA	5	159799714	0.811167	2	10	15	CDS	ENST00000289707	SLAMF8
chr1	+	160143734	160143740	ACCCCAC	7mer1A	G856.1	AAGTGTGGGGAGGGAATAGGAT	hsa-mir-4286	NA	5	160143743	0.893346	2	10	10	intron	ENST00000368080	ATP1A4
chr1	+	160143740	160143747	AATTCCCT	8mer1A	G856.1	AAGTGTGGGGAGGGAATAGGAT	hsa-mir-3938	NA	5	160143743	0.893346	2	10	10	intron	ENST00000368080	ATP1A4
chr1	+	160143739	160143745	GTCCCTC	7mer1A	G856.1	AAGTGTGGGGAGGGAATAGGAT	hsa-mir-642b;hsa-mir-642a	NA	5	160143743	0.893346	2	10	10	intron	ENST00000368080	ATP1A4
chr1	+	160395285	160395293	TTCAAGTAA	9mer1A	G858.1	TTTTTTACTTGAATTAACG	hsa-mir-26b;hsa-mir-26b;hsa-mir-26a-2;hsa-mir-26a-1;hsa-mir-26a-1;hsa-mir-26a-1;hsa-mir-26a-1	NA	6	160395286	0.669017	1	6	54	3UTR	ENST00000368061	VANGL2
chr1	+	160397020	160397026	TGAGGTA	7mer1A	G859.1	TCACATAAATACCTCACTATCCTG	hsa-let-7d;hsa-let-7d;hsa-let-7a-3;hsa-let-7a-3;hsa-let-7e;hsa-let-7e;hsa-let-7e;hsa-let-7a-2;hsa-let-7g;hsa-let-7i;hsa-let-7i;hsa-let-7i;hsa-let-7a-1;hsa-let-7a-1;hsa-let-7b;hsa-let-7b;hsa-let-7b;hsa-let-7f-1;hsa-let-7f-1;hsa-let-7c;hsa-let-7c;hsa-let-7c;hsa-let-7f-2;hsa-mir-98	NA	5	160397030	0.725489	3	6	29	3UTR	ENST00000368061	VANGL2
chr1	+	160397021	160397027	GTGAGGT	7mer2-8	G859.1	TCACATAAATACCTCACTATCCTG	hsa-mir-1294;hsa-mir-1294;hsa-mir-1294	NA	5	160397030	0.725489	3	6	29	3UTR	ENST00000368061	VANGL2
chr1	+	160397023	160397029	TAGTGAG	7mer1A	G859.1	TCACATAAATACCTCACTATCCTG	hsa-mir-3174;hsa-mir-3174;hsa-mir-3174	NA	5	160397030	0.725489	3	6	29	3UTR	ENST00000368061	VANGL2
chr1	+	160551273	160551290	NA	MA	G860.1	TTTGATCCTGGCTTAGAT	NA	NA	6	160551286	0.806417	1	6	42	Intergenic	NA	NA
chr1	+	161128635	161128642	AGAGGAAG	8mer2-9	G864.1	TCAATAAAAGCTGCTTCCTCTG	hsa-mir-3916	NA	8	161128622	0.86639	1	4	52	3UTR	ENST00000368003	UFC1
chr1	+	161183507	161183513	AAAACCA	7mer2-8	G865.1	ATCAAGGCTCCTGGTTTTGCCCATCTG	hsa-mir-548d-2	NA	5	161183515	0.757172	1	5	40	CDS	ENST00000367993	NDUFS2
chr1	+	161253533	161253553	NA	MA	G867.1	CAGTTTGTAGAGCAGGTGACT	NA	NA	9	161253547	0.950248	1	9	43	Intergenic	NA	NA
chr1	+	161398755	161398773	NA	MA	G868.1	TTCTACAGTCTGGACAATT	NA	NA	30	161398766	0.824908	2	32	157	Intergenic	NA	NA
chr1	+	161786894	161786911	NA	MA	G870.1	TAGTATGGGGCACGTGGA	NA	NA	6	161786897	0.659473	1	6	18	intron	ENST00000367942	ATF6
chr1	+	161855159	161855179	NA	MA	G871.1	ACTGTTCTACAGATGAACTCC	NA	NA	5	161855172	0.828886	2	10	20	intron	ENST00000367942	ATF6
chr1	+	162322872	162322889	NA	MA	G874.1	TGACGATCCTTCGAATCC	NA	LINE	9	162322872	0.977698	1	7	36	intron	ENST00000361897	NOS1AP
chr1	+	162469768	162469774	AGTGGAT	7mer2-8	G875.1	TTTACAATCCACTTTTCTCCAAATGTGCCATCACG	hsa-mir-3691;hsa-mir-3681;hsa-mir-3681	NA	6	162469785	0.903968	1	6	66	CDS	ENST00000489294	UHMK1
chr1	+	162469762	162469768	CTGTAAA	7mer1A	G875.1	TTTACAATCCACTTTTCTCCAAATGTGCCATCACG	hsa-mir-548d-1	NA	6	162469785	0.903968	1	6	66	CDS	ENST00000489294	UHMK1
chr1	+	162469786	162469792	ATGGCAC	7mer2-8	G875.1	TTTACAATCCACTTTTCTCCAAATGTGCCATCACG	hsa-mir-183	NA	6	162469785	0.903968	1	6	66	CDS	ENST00000489294	UHMK1
chr1	+	162469771	162469777	AAAAGTG	7mer2-8	G875.1	TTTACAATCCACTTTTCTCCAAATGTGCCATCACG	hsa-mir-548t;hsa-mir-548t	NA	6	162469785	0.903968	1	6	66	CDS	ENST00000489294	UHMK1
chr1	+	162469776	162469782	AGGAGAA	7mer1A	G875.1	TTTACAATCCACTTTTCTCCAAATGTGCCATCACG	hsa-mir-802	NA	6	162469785	0.903968	1	6	66	CDS	ENST00000489294	UHMK1
chr1	+	162498366	162498372	AGGAAAT	7mer2-8	G876.1	CCATCTCCATTATTTCCTTTTGCACATTG	hsa-mir-1252	NA	14	162498372	0.752042	1	14	168	3UTR	ENST00000489294	UHMK1
chr1	+	162498373	162498380	TGTGCAAA	8mer1A	G876.1	CCATCTCCATTATTTCCTTTTGCACATTG	hsa-mir-19a;hsa-mir-19a;hsa-mir-19b-2;hsa-mir-19b-1;hsa-mir-19b-1	NA	14	162498372	0.752042	1	14	168	3UTR	ENST00000489294	UHMK1
chr1	+	162498371	162498378	TGCAAAAG	8mer1A	G876.1	CCATCTCCATTATTTCCTTTTGCACATTG	hsa-mir-548t	NA	14	162498372	0.752042	1	14	168	3UTR	ENST00000489294	UHMK1
chr1	+	162499065	162499072	TTTTGTTT	8mer1A	G877.1	AAAAAACAAAAACTAAGTGGGACTATG	ebv-mir-bart19;ebv-mir-bart19;ebv-mir-bart19	NA	5	162499062	0.878828	1	5	15	3UTR	ENST00000489294	UHMK1
chr1	+	163291694	163291708	NA	MA	G879.1	GGCATCCGTCGCGGT	NA	NA	8	163291694	0.624906	2	3	19	Intergenic	NA	NA
chr1	+	164151710	164151716	CCTCCCA	7mer2-8	G880.1	TAGGTGGGAGGTTATGA	hsa-mir-2116	LTR	5	164151715	0.704458	1	5	20	Intergenic	NA	NA
chr1	+	164151707	164151714	TCCCACCT	8mer2-9	G880.1	TAGGTGGGAGGTTATGA	hsa-mir-1260	LTR	5	164151715	0.704458	1	5	20	Intergenic	NA	NA
chr1	+	164151709	164151715	CTCCCAC	7mer2-8	G880.1	TAGGTGGGAGGTTATGA	hsa-mir-3155;hsa-mir-3155;hsa-mir-3155	LTR	5	164151715	0.704458	1	5	20	Intergenic	NA	NA
chr1	+	164151713	164151719	CAACCTC	7mer1A	G880.1	TAGGTGGGAGGTTATGA	hsa-mir-3150	LTR	5	164151715	0.704458	1	5	20	Intergenic	NA	NA
chr1	+	164151708	164151714	TCCCACC	7mer2-8	G880.1	TAGGTGGGAGGTTATGA	hsa-mir-1280;hsa-mir-1260b	LTR	5	164151715	0.704458	1	5	20	Intergenic	NA	NA
chr1	+	164745424	164745430	CACCGCG	7mer1A	G881.1	AGATTGAATGCGCGGTAT	hsa-mir-2110	NA	5	164745425	0.853657	2	10	15	intron	ENST00000340699	PBX1
chr1	+	164768898	164768912	NA	MA	G882.1	GACCCTCAATGACGG	NA	NA	7	164768912	0.948013	1	7	7	intron	ENST00000420696	PBX1
chr1	+	165120995	165121014	NA	MA	G883.1	GATTTGGCTAGTGGGCACCA	NA	NA	6	165120999	0.637318	1	6	24	Intergenic	NA	NA
chr1	+	165385867	165385873	GACTGAC	7mer2-8	G884.1	GGTCAGTCTGACGATCCATTGGT	hsa-mir-888	NA	104	165385875	0.733249	4	128	344	Intergenic	NA	NA
chr1	+	165438244	165438250	CAGCAGG	7mer2-8	G885.1	GACGATCCTGCTGCG	hsa-mir-214	NA	9	165438252	0.755949	2	9	18	Intergenic	NA	NA
chr1	+	165859550	165859560	CTTCTGCTCCG	11mer2-12	G886.1	CCTTACCTCGGAGCAGAAGGCCAAAG	hsa-mir-1237	NA	8	165859567	0.823253	1	8	16	CDS	ENST00000367879	UCK2
chr1	+	165859552	165859558	TCTGCTC	7mer1A	G886.1	CCTTACCTCGGAGCAGAAGGCCAAAG	hsa-mir-767	NA	8	165859567	0.823253	1	8	16	CDS	ENST00000367879	UCK2
chr1	+	165859558	165859565	CTGGCCTT	8mer1A	G886.1	CCTTACCTCGGAGCAGAAGGCCAAAG	hsa-mir-3922	NA	8	165859567	0.823253	1	8	16	CDS	ENST00000367879	UCK2
chr1	+	165877277	165877283	CAGTAGT	7mer2-8	G887.1	CTTAAATAACAAAACTGTGCCAACTACTACTGG	hsa-mir-199a-1;hsa-mir-199a-2;hsa-mir-199b	NA	271	165877265	0.89115	4	276	1808	3UTR	ENST00000367879	UCK2
chr1	+	165877259	165877265	TTTTGTT	7mer1A	G887.1	CTTAAATAACAAAACTGTGCCAACTACTACTGG	ebv-mir-bart19;ebv-mir-bart19;ebv-mir-bart19	NA	271	165877265	0.89115	4	276	1808	3UTR	ENST00000367879	UCK2
chr1	+	165877268	165877274	TTGGCAC	7mer2-8	G887.1	CTTAAATAACAAAACTGTGCCAACTACTACTGG	hsa-mir-96	NA	271	165877265	0.89115	4	276	1808	3UTR	ENST00000367879	UCK2
chr1	+	165877328	165877338	TATATATATAT	11mer1A	G888.1	TTATAAATACATATATATATAAAAAAG	hsa-mir-1277;hsa-mir-1277	NA	5	165877331	0.757165	2	6	39	3UTR	ENST00000367879	UCK2
chr1	+	166355647	166355667	NA	MA	G889.1	ACTTTCAACAATGGAACTCTT	NA	NA	10	166355658	0.942836	1	10	57	Intergenic	NA	NA
chr1	+	166647377	166647395	NA	MA	G890.1	ACAGTTTGAAGATCTCTGG	NA	NA	9	166647383	0.794338	2	18	36	Intergenic	NA	NA
chr1	+	166822355	166822361	GAAATGT	7mer2-8	G891.1	CTACTTACACATTTCCTCTTTTG	hsa-mir-203;hsa-mir-203	NA	8	166822358	0.657491	3	11	77	3UTR	ENST00000367876	POGK
chr1	+	166822360	166822366	AAGAGGA	7mer2-8	G891.1	CTACTTACACATTTCCTCTTTTG	ebv-mir-bart17	NA	8	166822358	0.657491	3	11	77	3UTR	ENST00000367876	POGK
chr1	+	166822357	166822363	AGGAAAT	7mer2-8	G891.1	CTACTTACACATTTCCTCTTTTG	hsa-mir-1252	NA	8	166822358	0.657491	3	11	77	3UTR	ENST00000367876	POGK
chr1	+	166822359	166822365	AGAGGAA	7mer2-8	G891.1	CTACTTACACATTTCCTCTTTTG	hsa-mir-3916	NA	8	166822358	0.657491	3	11	77	3UTR	ENST00000367876	POGK
chr1	+	166822441	166822447	CTGTCTA	7mer1A	G892.1	CTTTTCTATAGACAAACTAG	hsa-mir-3676	NA	7	166822444	0.875287	1	7	42	3UTR	ENST00000367876	POGK
chr1	+	166823550	166823556	TCAGTGG	7mer2-8	G893.1	CTCATTCTTCCACTGACTTAATTATGATCTATG	ebv-mir-bart15;ebv-mir-bart15	NA	17	166823557	0.784705	2	17	185	3UTR	ENST00000367876	POGK
chr1	+	166823546	166823552	TGGAAGA	7mer1A	G893.1	CTCATTCTTCCACTGACTTAATTATGATCTATG	hsa-mir-7-2;hsa-mir-7-2;hsa-mir-7-1;hsa-mir-7-3;hsa-mir-7-3	NA	17	166823557	0.784705	2	17	185	3UTR	ENST00000367876	POGK
chr1	+	166823690	166823696	GCAAAGT	7mer1A	G894.1	ACCCCAACAATAAACTTTGATAATAAAG	hsa-mir-3609;hsa-mir-3609;hsa-mir-3609	NA	5	166823677	0.840008	1	5	25	3UTR	ENST00000367876	POGK
chr1	+	166928084	166928090	AACTGTA	7mer2-8	G895.1	CTACAGTTCAGATGATC	hsa-mir-548f-1	LINE	5	166928095	0.782562	1	5	20	Intergenic	NA	NA
chr1	+	166975198	166975217	NA	MA	G896.1	CTACGGCCATAGCACCCTGA	NA	RNA	8	166975198	0.994384	1	8	16	intron	ENST00000367872	MAEL
chr1	+	166975304	166975310	TACAGCA	7mer1A	G897.1	AGACTGCCTGGGAATACTGGGTGCTGTAGGCTTT	hsa-mir-1538;hsa-mir-214	RNA	10	166975283	0.803647	2	9	90	intron	ENST00000367872	MAEL
chr1	+	166975292	166975298	AATTCCC	7mer1A	G897.1	AGACTGCCTGGGAATACTGGGTGCTGTAGGCTTT	hsa-mir-3938	RNA	10	166975283	0.803647	2	9	90	intron	ENST00000367872	MAEL
chr1	+	167146353	167146359	AAGGTGA	7mer2-8	G898.1	TGTGAATCACCTTCGGGG	ebv-mir-bart5;ebv-mir-bart5;ebv-mir-bart5	NA	5	167146347	0.874276	1	5	20	Intergenic	NA	NA
chr1	+	167317943	167317949	AAGATGT	7mer1A	G900.1	TACATCTAAGGCAGTTAGA	hsa-mir-576	NA	5	167317946	0.74579	1	5	20	intron	ENST00000367866	POU2F1
chr1	+	167365547	167365569	NA	MA	G901.1	AAACTATATGGAAATGACTTCAG	NA	NA	5	167365556	0.798408	1	5	25	3UTR	ENST00000452019	POU2F1
chr1	+	167939488	167939502	NA	MA	G904.1	GACGATCCCTTTGAT	NA	NA	43	167939500	0.616596	1	43	172	intron	ENST00000450548	IQWD1
chr1	+	168012301	168012308	TTTGCAAT	8mer2-9	G906.1	ATTGCAAATCTGAGGGTCAGGA	hsa-mir-450b	NA	5	168012301	0.858501	1	5	20	3UTR	ENST00000367839	IQWD1
chr1	+	168169319	168169339	NA	MA	G907.1	ACTGGACACCTTGGCTATTTG	NA	NA	5	168169329	0.776906	1	5	30	3UTR	ENST00000367833	TIPRL
chr1	+	168212013	168212019	GGAGGAA	7mer1A	G908.1	AATCTTCCTCATGTACCTGTTTCCTCTC	hsa-mir-3928	NA	6	168212020	0.849419	1	6	66	3UTR	ENST00000271375	SFT2D2
chr1	+	168212026	168212032	GGAAACA	7mer2-8	G908.1	AATCTTCCTCATGTACCTGTTTCCTCTC	hsa-mir-147b	NA	6	168212020	0.849419	1	6	66	3UTR	ENST00000271375	SFT2D2
chr1	+	168212029	168212035	AGAGGAA	7mer2-8	G908.1	AATCTTCCTCATGTACCTGTTTCCTCTC	hsa-mir-3916	NA	6	168212020	0.849419	1	6	66	3UTR	ENST00000271375	SFT2D2
chr1	+	168212349	168212355	TTCAAAT	7mer2-8	G909.1	TATATGCTGTTTCTGAATTTGAATCTAAG	hsa-mir-607	NA	6	168212352	0.816903	1	6	72	3UTR	ENST00000271375	SFT2D2
chr1	+	168214272	168214278	GAGTTGA	7mer2-8	G910.1	TCAACTCTTACCACTTCTATTCAACG	hsa-mir-219-1	LINE	5	168214289	0.723329	1	5	40	Intergenic	NA	NA
chr1	+	168216409	168216416	TGTAAAAG	8mer2-9	G911.1	ACTGATCTTTTACATAAATAAACTG	hsa-mir-548d-1	NA	6	168216418	0.838594	1	4	50	Intergenic	NA	NA
chr1	+	168216412	168216418	TATGTAA	7mer1A	G911.1	ACTGATCTTTTACATAAATAAACTG	hsa-mir-379;hsa-mir-379;hsa-mir-411	NA	6	168216418	0.838594	1	4	50	Intergenic	NA	NA
chr1	+	168344596	168344617	NA	MA	G912.1	AAGGCTGAGAGCTGATGATCAG	NA	NA	13	168344596	0.997974	2	19	26	Intergenic	NA	NA
chr1	+	168449976	168449982	ACCACAG	7mer1A	G913.1	TGACTTCTGTGGAACAATAGT	hsa-mir-140	NA	436	168449981	0.719557	2	872	2180	Intergenic	NA	NA
chr1	+	168806977	168806995	NA	MA	G914.1	GGTAGACGTGGGCGACTCC	NA	Other	5	168806986	0.9184	1	5	10	Intergenic	NA	NA
chr1	+	170183555	170183571	NA	MA	G917.1	ATGTGTAGGATGTGGAG	NA	NA	8	170183557	0.704573	1	8	32	Intergenic	NA	NA
chr1	+	170200012	170200018	AAAGAAC	7mer1A	G918.1	AACGTTCTTAACTATAGAGA	hsa-mir-3133	NA	8	170200018	0.664509	1	8	40	Intergenic	NA	NA
chr1	+	170521964	170521970	GAAGTGA	7mer2-8	G919.1	TTAAACTCATTTCACTTCTCCTG	hsa-mir-573	NA	5	170521969	0.763101	1	5	45	3UTR	ENST00000367763	GORAB
chr1	+	170521960	170521966	CGAAATG	7mer1A	G919.1	TTAAACTCATTTCACTTCTCCTG	hsa-mir-203;hsa-mir-203;hsa-mir-760	NA	5	170521969	0.763101	1	5	45	3UTR	ENST00000367763	GORAB
chr1	+	170521958	170521964	AAATGAG	7mer2-8	G919.1	TTAAACTCATTTCACTTCTCCTG	hsa-mir-1252	NA	5	170521969	0.763101	1	5	45	3UTR	ENST00000367763	GORAB
chr1	+	170633031	170633037	GGTTCAA	7mer1A	G921.1	ATTTTTTTCTCCTGACTTGAACAT	hsa-mir-607	NA	14	170633027	0.822341	1	7	161	5UTR	ENST00000239461	PRRX1
chr1	+	170633029	170633035	TTCAAGT	7mer1A	G921.1	ATTTTTTTCTCCTGACTTGAACAT	hsa-mir-26b;hsa-mir-26b;hsa-mir-26a-2;hsa-mir-26a-1;hsa-mir-26a-1;hsa-mir-26a-1;hsa-mir-26a-1	NA	14	170633027	0.822341	1	7	161	5UTR	ENST00000239461	PRRX1
chr1	+	170639396	170639402	TTAATAT	7mer1A	G922.1	TTTACAGCAATATATTAATAAAG	hsa-mir-889	NA	6	170639395	0.733155	1	6	42	intron	ENST00000239461	PRRX1
chr1	+	170705215	170705221	TTGGCAC	7mer2-8	G923.1	CTACTTATTCTGCCACATGTGCCAACAATAG	hsa-mir-96	NA	15	170705213	0.889021	1	15	102	3UTR	ENST00000239461	PRRX1
chr1	+	170707074	170707081	AATCATTC	8mer1A	G924.1	TTAATGGAATGATACG	hsa-mir-382;hsa-mir-382	NA	8	170707073	0.736922	1	8	30	3UTR	ENST00000239461	PRRX1
chr1	+	170707069	170707075	TCCATTA	7mer1A	G924.1	TTAATGGAATGATACG	hsa-mir-885	NA	8	170707073	0.736922	1	8	30	3UTR	ENST00000239461	PRRX1
chr1	+	170707142	170707149	ATACAAGG	8mer2-9	G925.1	TACATACTTATAACCTTGTATTTGGAAATG	hsa-mir-381;hsa-mir-381	NA	11	170707147	0.75857	1	11	121	3UTR	ENST00000239461	PRRX1
chr1	+	171220675	171220689	NA	MA	G927.1	CGGTTCGTCGCGTTT	NA	NA	5	171220689	0.750794	1	5	25	intron	ENST00000433267	FMO1
chr1	+	171311205	171311212	ATATATAT	8mer2-9	G928.1	ATTATTCTAAAATAAATATATATGATATG	hsa-mir-1277;hsa-mir-1277	LINE	5	171311207	0.816143	1	5	55	3UTR	ENST00000367749	FMO4
chr1	+	171311210	171311216	CATCATA	7mer1A	G928.1	ATTATTCTAAAATAAATATATATGATATG	hsa-mir-487a;hsa-mir-487a;hsa-mir-154;ebv-mir-bart7;ebv-mir-bart7;ebv-mir-bart7	LINE	5	171311207	0.816143	1	5	55	3UTR	ENST00000367749	FMO4
chr1	+	171464271	171464277	TCACAGT	7mer2-8	G929.1	ACATACTGTGACAAACATAAAATTCAG	hsa-mir-128-1;hsa-mir-128-1;hsa-mir-128-2;hsa-mir-128-2;hsa-mir-27a;hsa-mir-27b;hsa-mir-27b;hsa-mir-27b;hsa-mir-27b;hsa-mir-27b	NA	7	171464267	0.95236	1	7	35	intron	ENST00000426496	BAT2D1
chr1	+	171464269	171464275	ACAGTAT	7mer2-8	G929.1	ACATACTGTGACAAACATAAAATTCAG	hsa-mir-144	NA	7	171464267	0.95236	1	7	35	intron	ENST00000426496	BAT2D1
chr1	+	171464281	171464290	AATTTTATGT	10mer2-11	G929.1	ACATACTGTGACAAACATAAAATTCAG	hsa-mir-590;hsa-mir-590	NA	7	171464267	0.95236	1	7	35	intron	ENST00000426496	BAT2D1
chr1	+	171561121	171561127	TCCTATG	7mer2-8	G930.1	ACAAGGGACATAGGAGCAATTTACACTG	hsa-mir-202	NA	10	171561118	0.803924	3	17	33	3UTR	ENST00000338920	BAT2D1
chr1	+	171561116	171561122	CGTCCCT	7mer1A	G930.1	ACAAGGGACATAGGAGCAATTTACACTG	hsa-mir-1274b	NA	10	171561118	0.803924	3	17	33	3UTR	ENST00000338920	BAT2D1
chr1	+	171561418	171561441	NA	MA	G931.1	CTTCGGATATGGTTATGGCATTTG	NA	NA	5	171561419	0.889577	1	5	45	3UTR	ENST00000338920	BAT2D1
chr1	+	171599008	171599027	NA	MA	G932.1	CCGACGATGTGGGGTTTTGT	NA	NA	31	171599017	0.657676	2	60	153	Intergenic	NA	NA
chr1	+	172004753	172004759	ACTCCAG	7mer1A	G934.1	CTTTGCTCTGGAGATGTCTGA	hsa-mir-3925;hsa-mir-766	NA	5	172004766	0.811172	2	10	30	intron	ENST00000367732	DNM3
chr1	+	172004760	172004766	TCAGACA	7mer1A	G934.1	CTTTGCTCTGGAGATGTCTGA	ebv-mir-bart11;ebv-mir-bart11;ebv-mir-bart11	NA	5	172004766	0.811172	2	10	30	intron	ENST00000367732	DNM3
chr1	+	172004751	172004757	TCCAGAG	7mer2-8	G934.1	CTTTGCTCTGGAGATGTCTGA	hsa-mir-520a;hsa-mir-520a	NA	5	172004766	0.811172	2	10	30	intron	ENST00000367732	DNM3
chr1	+	172076654	172076660	TCCAGAG	7mer2-8	G935.1	CGGCGAGAACTCTGGA	hsa-mir-520a;hsa-mir-520a	NA	10	172076660	0.727198	1	10	10	intron	ENST00000367732	DNM3
chr1	+	172368940	172368946	TGCACCA	7mer1A	G937.1	ATCATGTGGTGCACTTAAAACTG	hsa-mir-767	NA	5	172368937	0.776529	1	5	30	intron	ENST00000358155	DNM3
chr1	+	172368944	172368950	AAAGTGC	7mer1A	G937.1	ATCATGTGGTGCACTTAAAACTG	hsa-mir-520a;hsa-mir-520a;hsa-mir-106a	NA	5	172368937	0.776529	1	5	30	intron	ENST00000358155	DNM3
chr1	+	172368943	172368950	AAAGTGCA	8mer1A	G937.1	ATCATGTGGTGCACTTAAAACTG	hsa-mir-519c	NA	5	172368937	0.776529	1	5	30	intron	ENST00000358155	DNM3
chr1	+	172368939	172368946	CGCACCAC	8mer1A	G937.1	ATCATGTGGTGCACTTAAAACTG	ebv-mir-bart3	NA	5	172368937	0.776529	1	5	30	intron	ENST00000358155	DNM3
chr1	+	172580618	172580627	AAAGTGCTCA	10mer2-11	G939.1	TTATAACTTATTGAGCACTTTTAG	hsa-mir-20b	NA	15	172580619	0.675536	3	15	148	3UTR	ENST00000367723	C1orf9
chr1	+	172580623	172580629	CAAAAGT	7mer1A	G939.1	TTATAACTTATTGAGCACTTTTAG	hsa-mir-548n;hsa-mir-548q;hsa-mir-548j;hsa-mir-548u;hsa-mir-548u	NA	15	172580619	0.675536	3	15	148	3UTR	ENST00000367723	C1orf9
chr1	+	172580620	172580626	AAGTGCT	7mer2-8	G939.1	TTATAACTTATTGAGCACTTTTAG	hsa-mir-520a;hsa-mir-520a;hsa-mir-106a	NA	15	172580619	0.675536	3	15	148	3UTR	ENST00000367723	C1orf9
chr1	+	172580620	172580627	AAAGTGCT	8mer2-9	G939.1	TTATAACTTATTGAGCACTTTTAG	hsa-mir-20a;hsa-mir-20a;hsa-mir-93;hsa-mir-17;hsa-mir-17;hsa-mir-106b	NA	15	172580619	0.675536	3	15	148	3UTR	ENST00000367723	C1orf9
chr1	+	172580622	172580629	CAAAAGTG	8mer1A	G939.1	TTATAACTTATTGAGCACTTTTAG	hsa-mir-548t;hsa-mir-548t	NA	15	172580619	0.675536	3	15	148	3UTR	ENST00000367723	C1orf9
chr1	+	172896850	172896856	CTCCAGT	7mer2-8	G940.1	GGTAGTACTGACTGGAGGA	hsa-mir-3925	NA	10	172896845	0.691751	1	10	30	Intergenic	NA	NA
chr1	+	172917284	172917304	NA	MA	G941.1	ATTAAAAACATAGCATTCTGC	NA	NA	13	172917294	0.83576	2	23	55	Intergenic	NA	NA
chr1	+	173747532	173747551	NA	MA	G943.1	ATGTCGGCTCATTGCATCCT	NA	NA	42	173747544	0.732006	1	42	252	intron	ENST00000209884	KLHL20
chr1	+	173755495	173755501	AAGTGCA	7mer2-8	G944.1	TTACTACTTCTCTCAAATTGCACTTTCTG	hsa-mir-519c	NA	5	173755495	0.869456	1	5	60	3UTR	ENST00000209884	KLHL20
chr1	+	173755487	173755493	TTTGAGA	7mer1A	G944.1	TTACTACTTCTCTCAAATTGCACTTTCTG	hsa-mir-580	NA	5	173755495	0.869456	1	5	60	3UTR	ENST00000209884	KLHL20
chr1	+	173755493	173755500	AGTGCAAT	8mer2-9	G944.1	TTACTACTTCTCTCAAATTGCACTTTCTG	hsa-mir-130b;hsa-mir-301b;hsa-mir-301b;hsa-mir-454;hsa-mir-301a	NA	5	173755495	0.869456	1	5	60	3UTR	ENST00000209884	KLHL20
chr1	+	173755496	173755502	AAAGTGC	7mer2-8	G944.1	TTACTACTTCTCTCAAATTGCACTTTCTG	hsa-mir-20a;hsa-mir-20a;hsa-mir-93;hsa-mir-20b;hsa-mir-17;hsa-mir-17;hsa-mir-106b	NA	5	173755495	0.869456	1	5	60	3UTR	ENST00000209884	KLHL20
chr1	+	173855415	173855421	ATTGTGT	7mer1A	G945.1	CAACTTACACAAAAGCACTAAAG	hsa-mir-592	NA	5	173855427	0.998635	1	5	10	3UTR	ENST00000367704	ZBTB37
chr1	+	173855418	173855425	AGCTTTTG	8mer1A	G945.1	CAACTTACACAAAAGCACTAAAG	hsa-mir-3140	NA	5	173855427	0.998635	1	5	10	3UTR	ENST00000367704	ZBTB37
chr1	+	173858122	173858128	AAGGAAA	7mer1A	G946.1	CCTTTTCCTATATTGATACTGTGAATAG	hsa-mir-1252	NA	26	173858135	0.83591	1	26	286	Intergenic	NA	NA
chr1	+	173858136	173858143	TTCACAGT	8mer1A	G946.1	CCTTTTCCTATATTGATACTGTGAATAG	hsa-mir-27a;hsa-mir-27b;hsa-mir-27b;hsa-mir-27b;hsa-mir-27b;hsa-mir-27b	NA	26	173858135	0.83591	1	26	286	Intergenic	NA	NA
chr1	+	173858136	173858142	TCACAGT	7mer1A	G946.1	CCTTTTCCTATATTGATACTGTGAATAG	hsa-mir-128-1;hsa-mir-128-1;hsa-mir-128-2;hsa-mir-128-2	NA	26	173858135	0.83591	1	26	286	Intergenic	NA	NA
chr1	+	173858134	173858140	ACAGTAT	7mer2-8	G946.1	CCTTTTCCTATATTGATACTGTGAATAG	hsa-mir-144	NA	26	173858135	0.83591	1	26	286	Intergenic	NA	NA
chr1	+	174200403	174200425	NA	MA	G947.1	CTTTACGGGCAATGGCAACCATG	NA	NA	7	174200415	0.901624	1	4	31	CDS	ENST00000357444	RABGAP1L
chr1	+	174293214	174293228	NA	MA	G948.1	TCAACTGCTAGGATC	NA	NA	6	174293218	0.731147	1	6	18	intron	ENST00000367689	RABGAP1L
chr1	+	174407534	174407540	AAAGAAC	7mer1A	G949.1	ACGTTCTTAACAATATTGA	hsa-mir-3133	NA	5	174407540	0.740141	1	5	30	intron	ENST00000367689	RABGAP1L
chr1	+	174604357	174604364	CTGGACTG	8mer1A	G950.1	CAGTCCAACGATTTCTC	hsa-mir-1269;hsa-mir-1269	NA	7	174604367	0.620576	1	6	27	intron	ENST00000251507	RABGAP1L
chr1	+	174604367	174604373	GAGAAAT	7mer2-8	G950.1	CAGTCCAACGATTTCTC	hsa-mir-539;hsa-mir-539	NA	7	174604367	0.620576	1	6	27	intron	ENST00000251507	RABGAP1L
chr1	+	175132831	175132851	NA	MA	G953.1	GTGGAAAGGCTTTGGGTGCTT	NA	NA	10	175132831	0.9989	1	9	53	Intergenic	NA	NA
chr1	+	175632321	175632335	NA	MA	G955.1	ACGCTGGCGGGGGAT	NA	NA	5	175632324	0.988902	1	5	5	Intergenic	NA	NA
chr1	+	176497881	176497887	TAGACCT	7mer2-8	G958.1	AGGTCTACAGTCCATGATT	hsa-mir-3684	LINE	9	176497897	0.790638	3	18	35	intron	ENST00000367661	PAPPA2
chr1	+	176497888	176497894	TGGACTG	7mer2-8	G958.1	AGGTCTACAGTCCATGATT	hsa-mir-1269;hsa-mir-1269	LINE	9	176497897	0.790638	3	18	35	intron	ENST00000367661	PAPPA2
chr1	+	177067976	177067994	NA	MA	G960.1	CTGACGATCGACTGATCCC	NA	NA	41	177067976	0.872274	3	53	82	Intergenic	NA	NA
chr1	+	177190672	177190678	CCCAGTG	7mer1A	G961.1	CACTGGATCCCATCAGAA	hsa-mir-199b	NA	6	177190672	0.952591	1	6	12	intron	ENST00000361539	FAM5B
chr1	+	177276433	177276440	TCACCAGC	8mer1A	G962.1	TGGAGACTGCTGGTGACAAA	hsa-mir-1226;hsa-mir-1226	NA	30	177276444	0.809628	1	30	66	Intergenic	NA	NA
chr1	+	177762954	177762960	TCCCCAG	7mer2-8	G964.1	ATATACCTGGGGACTAGATT	hsa-mir-2355	NA	7	177762967	0.86064	1	7	35	Intergenic	NA	NA
chr1	+	178442935	178442948	NA	MA	G965.1	AATTTATTCCACTG	NA	NA	5	178442944	0.677116	1	3	27	3UTR	ENST00000263528	RASAL2
chr1	+	178490434	178490440	ACCTGAT	7mer2-8	G966.1	CGATCAGGTGCCTTG	ebv-mir-bart4;ebv-mir-bart4;ebv-mir-bart4	NA	9	178490446	0.794552	1	9	27	3UTR	ENST00000367642	C1orf49
chr1	+	179064991	179064997	CGGTTTG	7mer1A	G968.1	ATATTTTACAAACCAGGTCAG	hsa-mir-1304	NA	5	179064991	0.639026	1	5	25	3UTR	ENST00000367627	TOR3A
chr1	+	179064986	179064993	CTGTAAAA	8mer1A	G968.1	ATATTTTACAAACCAGGTCAG	hsa-mir-548d-1	NA	5	179064991	0.639026	1	5	25	3UTR	ENST00000367627	TOR3A
chr1	+	179513222	179513240	NA	MA	G969.1	GCTGATGTGGCTCAGTTGG	NA	NA	8	179513227	0.720194	1	5	43	intron	ENST00000360322	C1orf125
chr1	+	179887524	179887530	GTGAATG	7mer1A	G971.1	CATTCAACCTAATTATCTGTGATATG	hsa-mir-1257	NA	9	179887547	0.664894	3	11	79	3UTR	ENST00000398836	TOR1AIP1
chr1	+	180081556	180081562	AGGCAGA	7mer2-8	G972.1	TACAATTTAACTCTGCCTCTCTTG	hsa-mir-1910	NA	5	180081556	0.815946	1	5	45	3UTR	ENST00000367607	CEP350
chr1	+	180081548	180081554	TTAAATT	7mer2-8	G972.1	TACAATTTAACTCTGCCTCTCTTG	hsa-mir-3179-1;hsa-mir-3179-3;hsa-mir-3179-2	NA	5	180081556	0.815946	1	5	45	3UTR	ENST00000367607	CEP350
chr1	+	180200972	180200989	NA	MA	G974.1	GTCCGGCGATCCTTCGGA	NA	NA	84	180200985	0.645106	1	84	252	intron	ENST00000263726	LHX4
chr1	+	180206195	180206210	NA	MA	G975.1	CGGTCTGGTGGCTTGA	NA	NA	20	180206210	0.835535	1	20	80	intron	ENST00000263726	LHX4
chr1	+	181281994	181282000	ATCCCCA	7mer1A	G977.1	GGAATGGGGAAACTCAGTGT	hsa-mir-2355	NA	6	181282001	0.889664	1	6	18	Intergenic	NA	NA
chr1	+	181281995	181282001	CTTCCCC	7mer1A	G977.1	GGAATGGGGAAACTCAGTGT	hsa-mir-3679	NA	6	181282001	0.889664	1	6	18	Intergenic	NA	NA
chr1	+	181474008	181474014	TTCTAGT	7mer1A	G979.1	TTGAAACTGCTAGACTAGAAA	hsa-mir-628	NA	5	181474005	0.785546	1	5	20	intron	ENST00000367573	CACNA1E
chr1	+	181495432	181495448	NA	MA	G980.1	TAGTTAGTTGGTGGGGT	NA	NA	13	181495434	0.729876	1	13	78	intron	ENST00000367573	CACNA1E
chr1	+	182216212	182216218	TTGCATA	7mer1A	G983.1	ATATGCAAATCGGATGGGAAG	hsa-mir-153-1;hsa-mir-153-2	NA	16	182216231	0.993146	2	21	32	Intergenic	NA	NA
chr1	+	182216221	182216227	CCATCCG	7mer2-8	G983.1	ATATGCAAATCGGATGGGAAG	hsa-mir-937	NA	16	182216231	0.993146	2	21	32	Intergenic	NA	NA
chr1	+	182380191	182380211	NA	MA	G985.1	AATTGGCAATGTGGGATGAAC	NA	LTR	17	182380202	0.71215	2	20	56	Intergenic	NA	NA
chr1	+	182938995	182939001	TCTGCAA	7mer1A	G987.1	TTGGTTGAATCCTTTGCAGA	hsa-mir-2276;hsa-mir-2276	NA	6	182938982	0.876394	1	6	42	Intergenic	NA	NA
chr1	+	183061141	183061148	AATCATTC	8mer1A	G988.1	TGCAAGTCGAATGATAGAG	hsa-mir-382;hsa-mir-382	NA	7	183061144	0.755354	1	7	21	intron	ENST00000258341	LAMC1
chr1	+	183112362	183112368	TGGCCAT	7mer2-8	G989.1	TAGCATTGTGATGGCCAG	hsa-mir-3187;hsa-mir-3187	NA	14	183112361	0.624091	1	10	57	3UTR	ENST00000258341	LAMC1
chr1	+	183523059	183523066	AAGGAGCT	8mer1A	G990.1	TAATACCCAGCTCCTATCTAAAG	hsa-mir-28;hsa-mir-708	NA	5	183523060	0.879688	1	5	25	3UTR	ENST00000367539	SMG7
chr1	+	183523064	183523071	TTAGATAG	8mer1A	G990.1	TAATACCCAGCTCCTATCTAAAG	ebv-mir-bart16;ebv-mir-bart16;ebv-mir-bart16;ebv-mir-bart16	NA	5	183523060	0.879688	1	5	25	3UTR	ENST00000367539	SMG7
chr1	+	183523065	183523071	GTAGATA	7mer1A	G990.1	TAATACCCAGCTCCTATCTAAAG	hsa-mir-577	NA	5	183523060	0.879688	1	5	25	3UTR	ENST00000367539	SMG7
chr1	+	183775518	183775525	CAGTCCTG	8mer2-9	G991.1	GATTCAGGACTGGGGTGAAG	hsa-mir-1910	NA	65	183775514	0.675808	1	1	259	CDS	ENST00000304685	RGL1
chr1	+	183784637	183784644	TGAGCTAA	8mer1A	G992.1	GGGAATTAGCTCAGTTGG	hsa-mir-610;hsa-mir-610	NA	7	183784647	0.724767	1	4	31	intron	ENST00000304685	RGL1
chr1	+	183808678	183808684	CTGCAAG	7mer2-8	G993.1	CTTGCAGTTGCTTATCTGG	hsa-mir-2276;hsa-mir-2276	LINE	8	183808696	0.85477	2	16	48	intron	ENST00000304685	RGL1
chr1	+	183898937	183898943	ATCCCTT	7mer2-8	G994.1	CTTTGGAAGGGATGTGT	hsa-mir-188;hsa-mir-188	NA	9	183898937	0.790049	1	9	45	Intergenic	NA	NA
chr1	+	184552376	184552392	NA	MA	G997.1	TGAGTTTGACTGTCTTC	NA	NA	6	184552376	0.932137	1	6	42	intron	ENST00000235307	C1orf21
chr1	+	184981566	184981582	NA	MA	G999.1	AGACTTGAGTTTGGAAG	NA	NA	6	184981582	0.83185	1	6	24	Intergenic	NA	NA
chr1	+	185070678	185070685	GAGATGAA	8mer2-9	G1000.1	TTATATTTCATCTCTCTCCAG	hsa-mir-143;hsa-mir-143	NA	5	185070672	0.85656	2	10	40	3UTR	ENST00000367510	RNF2
chr1	+	185070679	185070685	GAGATGA	7mer2-8	G1000.1	TTATATTTCATCTCTCTCCAG	hsa-mir-609	NA	5	185070672	0.85656	2	10	40	3UTR	ENST00000367510	RNF2
chr1	+	185070684	185070691	TGGAGAGA	8mer1A	G1000.1	TTATATTTCATCTCTCTCCAG	hsa-mir-185;hsa-mir-185;hsa-mir-4306;hsa-mir-4306	NA	5	185070672	0.85656	2	10	40	3UTR	ENST00000367510	RNF2
chr1	+	186108805	186108820	NA	MA	G1003.1	GCATAATGTCGGTGGT	NA	NA	8	186108817	0.769198	1	8	32	intron	ENST00000271588	HMCN1
chr1	+	186175837	186175854	NA	MA	G1004.1	AGTCTGATGATCCAAATG	NA	DNA	5	186175843	0.74931	2	10	15	Intergenic	NA	NA
chr1	+	187323228	187323234	AACAATA	7mer1A	G1006.1	CCATGAATGTTTATTGTAGCTTT	hsa-mir-338	LINE	13	187323223	0.678321	2	26	111	Intergenic	NA	NA
chr1	+	187323221	187323227	AACATTC	7mer2-8	G1006.1	CCATGAATGTTTATTGTAGCTTT	hsa-mir-543;hsa-mir-543;hsa-mir-543	LINE	13	187323223	0.678321	2	26	111	Intergenic	NA	NA
chr1	+	187323220	187323226	ACATTCA	7mer2-8	G1006.1	CCATGAATGTTTATTGTAGCTTT	hsa-mir-181c;hsa-mir-181c;hsa-mir-181c;hsa-mir-181a-1;hsa-mir-181a-2;hsa-mir-181a-2	LINE	13	187323223	0.678321	2	26	111	Intergenic	NA	NA
chr1	+	187323219	187323226	ACATTCAT	8mer2-9	G1006.1	CCATGAATGTTTATTGTAGCTTT	hsa-mir-181b-2;hsa-mir-181b-2;hsa-mir-181b-2;hsa-mir-181b-2;hsa-mir-181b-2;hsa-mir-181b-1;hsa-mir-181d;hsa-mir-181d;hsa-mir-181d	LINE	13	187323223	0.678321	2	26	111	Intergenic	NA	NA
chr1	+	187591179	187591198	NA	MA	G1007.1	CTAAATAGTCAAGCTGGCTT	NA	NA	6	187591192	0.851583	1	6	30	Intergenic	NA	NA
chr1	+	188038764	188038770	ATCACTA	7mer2-8	G1008.1	GTCATAGTGATTTGGTGGT	hsa-mir-34b	NA	6	188038772	0.704295	2	8	40	Intergenic	NA	NA
chr1	+	188277263	188277277	NA	MA	G1009.1	CGTAATTGTTAGGCT	NA	NA	5	188277268	0.608684	1	5	25	Intergenic	NA	NA
chr1	+	188279076	188279082	CCATTAC	7mer2-8	G1010.1	GTTTGTGGGGTAATGGTTTAC	hsa-mir-885	NA	5	188279084	0.821699	2	10	35	Intergenic	NA	NA
chr1	+	188313552	188313566	NA	MA	G1011.1	TGTGAGTCAACGGGC	NA	LTR	6	188313554	0.627193	1	6	11	Intergenic	NA	NA
chr1	+	189292077	189292095	NA	MA	G1013.1	ATGAGCTATAGGGTCTGAT	NA	NA	5	189292095	0.901067	1	5	25	Intergenic	NA	NA
chr1	+	190021436	190021456	NA	MA	G1018.1	AGTTCAATAGTCCTATGGATC	NA	NA	10	190021443	0.619939	2	20	50	Intergenic	NA	NA
chr1	+	190440957	190440964	TCAGTTTG	8mer2-9	G1020.1	TGACTGTACCCCAAACTGA	hsa-mir-223;hsa-mir-223	NA	5	190440964	0.995856	2	10	10	Intergenic	NA	NA
chr1	+	192549095	192549102	CAAAAGTA	8mer1A	G1022.1	CTACTTTTAAAAACTTGCATTTATTCCTCAG	hsa-mir-548n;hsa-mir-548q;hsa-mir-548j;hsa-mir-548u;hsa-mir-548u	Low_complexity	8	192549107	0.891172	1	8	91	3UTR	ENST00000367459	RGS1
chr1	+	192549110	192549116	TAAATGC	7mer1A	G1022.1	CTACTTTTAAAAACTTGCATTTATTCCTCAG	ebv-mir-bart14;ebv-mir-bart14	Low_complexity	8	192549107	0.891172	1	8	91	3UTR	ENST00000367459	RGS1
chr1	+	192549117	192549123	GGAGGAA	7mer1A	G1022.1	CTACTTTTAAAAACTTGCATTTATTCCTCAG	hsa-mir-3928	Low_complexity	8	192549107	0.891172	1	8	91	3UTR	ENST00000367459	RGS1
chr1	+	192549111	192549117	ATAAATG	7mer2-8	G1022.1	CTACTTTTAAAAACTTGCATTTATTCCTCAG	hsa-mir-545	Low_complexity	8	192549107	0.891172	1	8	91	3UTR	ENST00000367459	RGS1
chr1	+	192549096	192549102	CAAAAGT	7mer1A	G1022.1	CTACTTTTAAAAACTTGCATTTATTCCTCAG	hsa-mir-548t;hsa-mir-548t	Low_complexity	8	192549107	0.891172	1	8	91	3UTR	ENST00000367459	RGS1
chr1	+	192549099	192549105	GTTTAAA	7mer1A	G1022.1	CTACTTTTAAAAACTTGCATTTATTCCTCAG	hsa-mir-3179-1;hsa-mir-3179-3;hsa-mir-3179-2	Low_complexity	8	192549107	0.891172	1	8	91	3UTR	ENST00000367459	RGS1
chr1	+	193053860	193053866	TATGGTT	7mer2-8	G1023.1	AAATTTCACATTAGATATGATTTAACCATA	hsa-mir-584	NA	5	193053861	0.833137	1	5	50	3UTR	ENST00000432079	TROVE2
chr1	+	193053906	193053912	TAGTGAG	7mer1A	G1024.1	ATCTCACTAAAAATATACAGCTACTTCCCAG	hsa-mir-3174;hsa-mir-3174;hsa-mir-3174	NA	6	193053920	0.870496	1	6	42	3UTR	ENST00000432079	TROVE2
chr1	+	193056354	193056361	TTTTGTTT	8mer1A	G1025.1	AAAAAACAAAAACTTTACCTCATTATG	ebv-mir-bart19;ebv-mir-bart19;ebv-mir-bart19	NA	43	193056351	0.955239	2	43	258	3UTR	ENST00000432079	TROVE2
chr1	+	193056366	193056372	TGAGGTA	7mer1A	G1025.1	AAAAAACAAAAACTTTACCTCATTATG	hsa-let-7d;hsa-let-7d;hsa-let-7a-3;hsa-let-7a-3;hsa-let-7e;hsa-let-7e;hsa-let-7e;hsa-let-7a-2;hsa-let-7g;hsa-let-7i;hsa-let-7i;hsa-let-7i;hsa-let-7a-1;hsa-let-7a-1;hsa-let-7b;hsa-let-7b;hsa-let-7b;hsa-let-7f-1;hsa-let-7f-1;hsa-let-7c;hsa-let-7c;hsa-let-7c;hsa-let-7f-2;hsa-mir-98	NA	43	193056351	0.955239	2	43	258	3UTR	ENST00000432079	TROVE2
chr1	+	193059264	193059270	AAAGTGC	7mer2-8	G1026.1	TTTAAATTTATGCACTTTTAGA	hsa-mir-20a;hsa-mir-20a;hsa-mir-93;hsa-mir-20b;hsa-mir-17;hsa-mir-17;hsa-mir-106b	NA	5	193059264	0.793578	1	5	50	3UTR	ENST00000432079	TROVE2
chr1	+	193059266	193059272	CAAAAGT	7mer1A	G1026.1	TTTAAATTTATGCACTTTTAGA	hsa-mir-548n;hsa-mir-548q;hsa-mir-548j;hsa-mir-548u;hsa-mir-548u	NA	5	193059264	0.793578	1	5	50	3UTR	ENST00000432079	TROVE2
chr1	+	193059262	193059269	AAGTGCAT	8mer2-9	G1026.1	TTTAAATTTATGCACTTTTAGA	hsa-mir-519c	NA	5	193059264	0.793578	1	5	50	3UTR	ENST00000432079	TROVE2
chr1	+	193059265	193059272	CAAAAGTG	8mer1A	G1026.1	TTTAAATTTATGCACTTTTAGA	hsa-mir-548t;hsa-mir-548t	NA	5	193059264	0.793578	1	5	50	3UTR	ENST00000432079	TROVE2
chr1	+	193060227	193060233	TTGGTCC	7mer1A	G1027.1	ATATCCAAGGACCAAGTTGCATATTTAACATCG	hsa-mir-133a-2;hsa-mir-133a-1;hsa-mir-133a-1	NA	5	193060244	0.732861	1	5	40	3UTR	ENST00000432079	TROVE2
chr1	+	193060220	193060226	ATGGATA	7mer1A	G1027.1	ATATCCAAGGACCAAGTTGCATATTTAACATCG	hsa-mir-3134	NA	5	193060244	0.732861	1	5	40	3UTR	ENST00000432079	TROVE2
chr1	+	193060223	193060229	ACCTTGG	7mer1A	G1027.1	ATATCCAAGGACCAAGTTGCATATTTAACATCG	hsa-mir-212	NA	5	193060244	0.732861	1	5	40	3UTR	ENST00000432079	TROVE2
chr1	+	193060232	193060239	TGCAACTT	8mer1A	G1027.1	ATATCCAAGGACCAAGTTGCATATTTAACATCG	hsa-mir-891b	NA	5	193060244	0.732861	1	5	40	3UTR	ENST00000432079	TROVE2
chr1	+	193060224	193060230	GTCCTTG	7mer2-8	G1027.1	ATATCCAAGGACCAAGTTGCATATTTAACATCG	hsa-mir-2355	NA	5	193060244	0.732861	1	5	40	3UTR	ENST00000432079	TROVE2
chr1	+	193060658	193060665	CTAGTTGT	8mer1A	G1028.1	TAAATAATACAACTAACAATG	ebv-mir-bart21	NA	5	193060658	0.818118	1	5	20	intron	ENST00000367445	TROVE2
chr1	+	193060652	193060658	CATTATT	7mer1A	G1028.1	TAAATAATACAACTAACAATG	hsa-mir-126;hsa-mir-126	NA	5	193060658	0.818118	1	5	20	intron	ENST00000367445	TROVE2
chr1	+	193105683	193105690	ACAGTACT	8mer2-9	G1029.1	TAGTACTGTGCATATCATCTAT	hsa-mir-101-1;hsa-mir-101-2;hsa-mir-101-2;hsa-mir-101-2	NA	23	193105690	0.714259	2	17	190	miRNA	hsa-mir-1278	hsa-mir-1278
chr1	+	193105689	193105695	AATGCAC	7mer1A	G1029.1	TAGTACTGTGCATATCATCTAT	hsa-mir-502;hsa-mir-502;hsa-mir-501;hsa-mir-500a	NA	23	193105690	0.714259	2	17	190	miRNA	hsa-mir-1278	hsa-mir-1278
chr1	+	193105692	193105698	TGATATG	7mer1A	G1029.1	TAGTACTGTGCATATCATCTAT	hsa-mir-190;hsa-mir-190;hsa-mir-190;hsa-mir-190;hsa-mir-190b	NA	23	193105690	0.714259	2	17	190	miRNA	hsa-mir-1278	hsa-mir-1278
chr1	+	193216704	193216711	GCTTTTGG	8mer2-9	G1030.1	CCAAAAGCTAGGTCTATT	hsa-mir-3140	DNA	9	193216717	0.609767	1	9	36	intron	ENST00000367436	CDC73
chr1	+	193216711	193216719	TAGACCTAG	9mer2-10	G1030.1	CCAAAAGCTAGGTCTATT	hsa-mir-3684	DNA	9	193216717	0.609767	1	9	36	intron	ENST00000367436	CDC73
chr1	+	193426953	193426967	NA	MA	G1031.1	TGTAATCGTCAGGCT	NA	NA	102	193426953	0.769162	1	6	504	Intergenic	NA	NA
chr1	+	193498504	193498512	ATCCCCAGA	9mer1A	G1032.1	AAGTGTCTGGGGAATGTGGCAT	hsa-mir-2355	NA	5	193498499	0.906658	1	5	25	Intergenic	NA	NA
chr1	+	193579726	193579732	CAAAACT	7mer1A	G1033.1	AAGAGTTTTACTACAGTA	hsa-mir-548a-2;hsa-mir-548a-2;hsa-mir-548a-2;hsa-mir-548f-4;hsa-mir-548a-1;hsa-mir-548a-1;hsa-mir-548a-1;hsa-mir-548e;hsa-mir-548e;hsa-mir-548a-3	NA	5	193579730	0.597424	1	5	25	Intergenic	NA	NA
chr1	+	193803968	193803986	NA	MA	G1035.1	ATTGTGGATAATGTATTGA	NA	NA	6	193803968	0.874085	1	6	42	Intergenic	NA	NA
chr1	+	194068841	194068847	CAACACT	7mer2-8	G1036.1	TTAGGAACAGTGTTGCA	hsa-mir-505	NA	6	194068841	0.767144	1	6	24	Intergenic	NA	NA
chr1	+	194068839	194068846	AACACTGT	8mer2-9	G1036.1	TTAGGAACAGTGTTGCA	hsa-mir-200a;hsa-mir-200a;hsa-mir-141;hsa-mir-141;hsa-mir-141	NA	6	194068841	0.767144	1	6	24	Intergenic	NA	NA
chr1	+	194068835	194068841	TGTTCCT	7mer1A	G1036.1	TTAGGAACAGTGTTGCA	hsa-mir-4326;hsa-mir-4326;hsa-mir-4326;hsa-mir-3074	NA	6	194068841	0.767144	1	6	24	Intergenic	NA	NA
chr1	+	195193352	195193358	CAAAGAA	7mer1A	G1038.1	CAAGATAAGATTTCTTTA	hsa-mir-186	NA	8	195193358	0.720313	2	16	40	Intergenic	NA	NA
chr1	+	195193342	195193348	CTATCTT	7mer1A	G1038.1	CAAGATAAGATTTCTTTA	hsa-mir-1255a	NA	8	195193358	0.720313	2	16	40	Intergenic	NA	NA
chr1	+	195379435	195379441	CAGAACA	7mer2-8	G1039.1	TGTTAGCCAAATGTTCTGGA	hsa-mir-589	NA	10	195379434	0.852421	2	20	50	Intergenic	NA	NA
chr1	+	196270302	196270308	TGGGACA	7mer2-8	G1043.1	CGATTTTGTCCCAGGCCA	hsa-mir-1302-1;hsa-mir-1302-9;hsa-mir-1302-2	LTR	8	196270303	0.561393	2	16	24	Intergenic	NA	NA
chr1	+	196309155	196309161	AAAAACC	7mer2-8	G1044.1	AGATTGAGGTTTTTTTGGACAC	hsa-mir-548d-1;hsa-mir-548d-2	NA	5	196309158	0.644901	2	10	35	Intergenic	NA	NA
chr1	+	196309157	196309164	CAAAAAAA	8mer2-9	G1044.1	AGATTGAGGTTTTTTTGGACAC	hsa-mir-3613	NA	5	196309158	0.644901	2	10	35	Intergenic	NA	NA
chr1	+	196568466	196568482	NA	MA	G1045.1	ATGGCTAAGTGTGCCCT	NA	NA	5	196568478	0.742444	1	5	20	Intergenic	NA	NA
chr1	+	196910126	196910132	TCGTGGG	7mer2-8	G1047.1	GTCCCACGATCTTTGG	hsa-mir-3677	NA	5	196910139	0.704844	1	3	22	intron	ENST00000367421	CFHR2
chr1	+	196949567	196949586	NA	MA	G1048.1	GTGAGTAATACATTGGATTA	NA	NA	26	196949582	0.78088	2	29	113	intron	ENST00000256785	CFHR5
chr1	+	197529983	197529997	NA	MA	G1049.1	CTTCAGTTGACGATC	NA	LINE	7	197529991	0.707306	1	7	28	Intergenic	NA	NA
chr1	+	197883221	197883235	NA	MA	G1050.1	TATAGTCCGGCCGTC	NA	NA	8	197883223	0.663541	1	8	24	intron	ENST00000367391	LHX9
chr1	+	198290452	198290458	GGAGAAA	7mer1A	G1051.1	CATTTTTTTTCTCACACTCTTAATG	hsa-mir-539;hsa-mir-539	NA	5	198290469	0.954783	1	5	60	3UTR	ENST00000367385	NEK7
chr1	+	198290478	198290485	AATAAATG	8mer1A	G1052.1	ACTTTTAACATTTATACTGAGCATCCATAG	hsa-mir-545	NA	11	198290485	0.80914	1	11	110	3UTR	ENST00000367385	NEK7
chr1	+	198290492	198290498	AATGGAT	7mer1A	G1052.1	ACTTTTAACATTTATACTGAGCATCCATAG	hsa-mir-1246	NA	11	198290485	0.80914	1	11	110	3UTR	ENST00000367385	NEK7
chr1	+	198290470	198290476	CAAAAGT	7mer1A	G1052.1	ACTTTTAACATTTATACTGAGCATCCATAG	hsa-mir-548n;hsa-mir-548t;hsa-mir-548t;hsa-mir-548q;hsa-mir-548j;hsa-mir-548u;hsa-mir-548u	NA	11	198290485	0.80914	1	11	110	3UTR	ENST00000367385	NEK7
chr1	+	198291104	198291125	NA	MA	G1053.1	TAAGGTTTAGGAATGGTGGATG	NA	NA	5	198291117	0.850445	1	5	30	3UTR	ENST00000367385	NEK7
chr1	+	198292031	198292037	GCCCAGA	7mer2-8	G1054.1	TTCTGGGCCGCATGCG	hsa-mir-1295	NA	6	198292045	0.998922	1	6	18	Intergenic	NA	NA
chr1	+	198519041	198519048	TTTCAGAT	8mer1A	G1055.1	TGAAATAGAATCTGAAACTGCAT	hsa-mir-3942	NA	33	198519049	0.767782	2	66	122	Intergenic	NA	NA
chr1	+	198566903	198566909	TTTTTCA	7mer1A	G1056.1	TAGTGAAAAAGTACTGTGAA	hsa-mir-335;hsa-mir-335	NA	10	198566905	0.813275	1	5	45	Intergenic	NA	NA
chr1	+	198566909	198566916	ACAGTACT	8mer2-9	G1056.1	TAGTGAAAAAGTACTGTGAA	hsa-mir-101-1;hsa-mir-101-2;hsa-mir-101-2;hsa-mir-101-2	NA	10	198566905	0.813275	1	5	45	Intergenic	NA	NA
chr1	+	198566912	198566918	TCACAGT	7mer1A	G1056.1	TAGTGAAAAAGTACTGTGAA	hsa-mir-128-1;hsa-mir-128-1;hsa-mir-128-2;hsa-mir-128-2	NA	10	198566905	0.813275	1	5	45	Intergenic	NA	NA
chr1	+	198566912	198566919	TTCACAGT	8mer1A	G1056.1	TAGTGAAAAAGTACTGTGAA	hsa-mir-27a;hsa-mir-27b;hsa-mir-27b;hsa-mir-27b;hsa-mir-27b;hsa-mir-27b	NA	10	198566905	0.813275	1	5	45	Intergenic	NA	NA
chr1	+	199317106	199317125	NA	MA	G1057.1	AGTGGTTGAGCATGTGGTTT	NA	SINE	12	199317106	0.939439	1	12	84	Intergenic	NA	NA
chr1	+	199348050	199348056	TTACACA	7mer1A	G1058.1	CTATTTCCTGATGTGTAACCA	hsa-mir-3941	NA	5	199348053	0.611652	2	10	30	Intergenic	NA	NA
chr1	+	199348041	199348047	AGGAAAT	7mer2-8	G1058.1	CTATTTCCTGATGTGTAACCA	hsa-mir-1252	NA	5	199348053	0.611652	2	10	30	Intergenic	NA	NA
chr1	+	199348053	199348059	AGGTTAC	7mer1A	G1058.1	CTATTTCCTGATGTGTAACCA	hsa-mir-409	NA	5	199348053	0.611652	2	10	30	Intergenic	NA	NA
chr1	+	199552082	199552088	CAAATCT	7mer1A	G1059.1	TTAAATCTTTAGATTTAAAG	hsa-mir-1293	NA	6	199552089	0.788187	1	6	48	Intergenic	NA	NA
chr1	+	199552084	199552090	TTTAAAT	7mer1A	G1059.1	TTAAATCTTTAGATTTAAAG	hsa-mir-3179-1;hsa-mir-3179-1;hsa-mir-3179-3;hsa-mir-3179-3;hsa-mir-3179-2;hsa-mir-3179-2	NA	6	199552089	0.788187	1	6	48	Intergenic	NA	NA
chr1	+	199662651	199662657	CCTTCAT	7mer2-8	G1060.1	GATGAAGGCCTTCGGGT	hsa-mir-205;hsa-mir-205	NA	26	199662650	0.736787	1	1	89	Intergenic	NA	NA
chr1	+	199721901	199721908	AGTACTGT	8mer2-9	G1061.1	AAATCTACAAACAGTACTTCAAG	hsa-mir-1278;hsa-mir-1278	NA	6	199721913	0.85719	1	6	24	Intergenic	NA	NA
chr1	+	199721906	199721912	CTGAAGT	7mer1A	G1061.1	AAATCTACAAACAGTACTTCAAG	hsa-mir-573	NA	6	199721913	0.85719	1	6	24	Intergenic	NA	NA
chr1	+	200055720	200055734	NA	MA	G1062.1	TGCGCCGGCCTGACT	NA	NA	7	200055728	0.854617	1	7	14	intron	ENST00000367362	NR5A2
chr1	+	200889991	200890008	NA	MA	G1064.1	GGCCTAGTTGATGGGAAT	NA	NA	10	200889999	0.646782	1	10	40	Intergenic	NA	NA
chr1	+	201657852	201657869	NA	MA	G1068.1	GTCCGATAATCGTCTTCG	NA	NA	6	201657857	0.6926	2	11	25	intron	ENST00000367302	NAV1
chr1	+	201789777	201789783	CGGTTTG	7mer1A	G1069.1	TCACCAAACCACAAAAATAACCTTACAG	hsa-mir-1304	NA	6	201789785	0.989571	1	6	18	3UTR	ENST00000367302	NAV1
chr1	+	201789774	201789780	TTTGGTG	7mer1A	G1069.1	TCACCAAACCACAAAAATAACCTTACAG	hsa-mir-559	NA	6	201789785	0.989571	1	6	18	3UTR	ENST00000367302	NAV1
chr1	+	201789791	201789797	TAAGGTT	7mer1A	G1069.1	TCACCAAACCACAAAAATAACCTTACAG	ebv-mir-bart6;ebv-mir-bart6	NA	6	201789785	0.989571	1	6	18	3UTR	ENST00000367302	NAV1
chr1	+	202014021	202014036	NA	MA	G1070.1	ACGATCACGAGGATCT	NA	LINE	21	202014036	0.796625	1	13	42	Intergenic	NA	NA
chr1	+	202045126	202045132	TCACAGT	7mer2-8	G1071.1	AACAGGTTGGTGGAACTGTGAGTA	hsa-mir-128-1;hsa-mir-128-1;hsa-mir-128-2;hsa-mir-128-2;hsa-mir-27a;hsa-mir-27b;hsa-mir-27b;hsa-mir-27b;hsa-mir-27b;hsa-mir-27b	NA	82	202045131	0.821831	1	82	368	Intergenic	NA	NA
chr1	+	202804986	202804993	ACAGCAGG	8mer1A	G1074.1	GGTAGCTGGTTCCTGCTGA	hsa-mir-214	NA	18	202804993	0.944257	1	15	90	Intergenic	NA	NA
chr1	+	202993671	202993679	CAGCAGCAA	9mer1A	G1075.1	TTAATTTTGCTGCTAACAG	hsa-mir-424	NA	7	202993670	0.635015	1	7	49	3UTR	ENST00000367242	TMEM183A
chr1	+	202993673	202993679	TAGCAGC	7mer1A	G1075.1	TTAATTTTGCTGCTAACAG	hsa-mir-503	NA	7	202993670	0.635015	1	7	49	3UTR	ENST00000367242	TMEM183A
chr1	+	202993669	202993675	AGCAAAA	7mer2-8	G1075.1	TTAATTTTGCTGCTAACAG	hsa-mir-548v;hsa-mir-548p	NA	7	202993670	0.635015	1	7	49	3UTR	ENST00000367242	TMEM183A
chr1	+	202993665	202993672	AAAATTAA	8mer2-9	G1075.1	TTAATTTTGCTGCTAACAG	hsa-mir-548p	NA	7	202993670	0.635015	1	7	49	3UTR	ENST00000367242	TMEM183A
chr1	+	202993672	202993679	TAGCAGCA	8mer1A	G1075.1	TTAATTTTGCTGCTAACAG	hsa-mir-16-1;hsa-mir-195;hsa-mir-16-2;hsa-mir-16-2;hsa-mir-16-2;hsa-mir-15a;hsa-mir-497;hsa-mir-15b;hsa-mir-15b	NA	7	202993670	0.635015	1	7	49	3UTR	ENST00000367242	TMEM183A
chr1	+	202993670	202993676	CAGCAAA	7mer2-8	G1075.1	TTAATTTTGCTGCTAACAG	hsa-mir-545	NA	7	202993670	0.635015	1	7	49	3UTR	ENST00000367242	TMEM183A
chr1	+	203056687	203056693	TCCCCAG	7mer2-8	G1076.1	GCTGGGGACTCATGGGAGAC	hsa-mir-2355	NA	8	203056686	0.85118	1	4	20	Intergenic	NA	NA
chr1	+	203056698	203056704	TCTCCCA	7mer1A	G1076.1	GCTGGGGACTCATGGGAGAC	hsa-mir-3155;hsa-mir-3155;hsa-mir-3155;hsa-mir-150	NA	8	203056686	0.85118	1	4	20	Intergenic	NA	NA
chr1	+	203173315	203173321	GCAAAGC	7mer1A	G1079.1	CAGAAGCTTTGATCTGCGGAT	hsa-mir-330	SINE	54	203173326	0.830692	2	55	237	Intergenic	NA	NA
chr1	+	203185531	203185545	NA	MA	G1080.1	TAACACGTGCGTGAA	NA	NA	6	203185545	0.9407	1	6	12	Intergenic	NA	NA
chr1	+	203276281	203276295	NA	MA	G1081.1	CTACCGCTGCATTCG	NA	NA	10	203276293	0.715202	2	10	30	CDS	ENST00000290551	BTG2
chr1	+	203277371	203277388	NA	MA	G1083.1	AAATTTTGGGACCCAAAG	NA	NA	8	203277388	0.924495	2	5	27	3UTR	ENST00000290551	BTG2
chr1	+	203277826	203277832	GTAGTGT	7mer1A	G1084.1	TAGGGCCGACACTAAATAAAAG	hsa-mir-142	NA	7	203277839	0.875914	1	5	16	3UTR	ENST00000290551	BTG2
chr1	+	203277868	203277874	AGCACCA	7mer2-8	G1085.1	TTTTTTCTCCCTGGTGCTCAG	hsa-mir-29c;hsa-mir-29a;hsa-mir-29b-2;hsa-mir-29b-1	NA	6	203277868	0.845442	1	6	54	3UTR	ENST00000290551	BTG2
chr1	+	203277936	203277943	TATTGCAC	8mer1A	G1086.1	GTCGTAGACTTGTGCAATATATACTG	hsa-mir-92a-2;hsa-mir-25;hsa-mir-92a-1;hsa-mir-92a-1;hsa-mir-92b;hsa-mir-92b;hsa-mir-92b;hsa-mir-92b	NA	13	203277925	0.953335	2	13	98	3UTR	ENST00000290551	BTG2
chr1	+	203277941	203277947	TATATAT	7mer1A	G1086.1	GTCGTAGACTTGTGCAATATATACTG	hsa-mir-1277;hsa-mir-1277	NA	13	203277925	0.953335	2	13	98	3UTR	ENST00000290551	BTG2
chr1	+	203277935	203277943	TATTGCACA	9mer1A	G1086.1	GTCGTAGACTTGTGCAATATATACTG	hsa-mir-32	NA	13	203277925	0.953335	2	13	98	3UTR	ENST00000290551	BTG2
chr1	+	203278368	203278374	AAAATTA	7mer2-8	G1087.1	CTAATTTTCTGGTTTGTGGG	hsa-mir-548p	NA	8	203278376	0.682563	2	8	72	3UTR	ENST00000290551	BTG2
chr1	+	203278398	203278404	TTCACAG	7mer1A	G1088.1	AAACAAAGCTGTGAATCACTG	hsa-mir-27a;hsa-mir-27b;hsa-mir-27b;hsa-mir-27b;hsa-mir-27b;hsa-mir-27b	NA	24	203278405	0.723836	1	20	76	3UTR	ENST00000290551	BTG2
chr1	+	203278390	203278396	TTTGTTT	7mer2-8	G1088.1	AAACAAAGCTGTGAATCACTG	ebv-mir-bart19;ebv-mir-bart19;ebv-mir-bart19	NA	24	203278405	0.723836	1	20	76	3UTR	ENST00000290551	BTG2
chr1	+	203455931	203455937	CCCATCC	7mer1A	G1089.1	CTACCTGCGGCTGGATGGAA	hsa-mir-937	NA	49	203455938	0.926326	2	98	98	CDS	ENST00000419896	PRELP
chr1	+	203611878	203611885	ACAAATCT	8mer1A	G1090.1	TGCAGATTTGAGGGAGTCTG	hsa-mir-1293	SINE	5	203611890	0.863548	1	5	25	intron	ENST00000357681	ATP2B4
chr1	+	203711572	203711593	NA	MA	G1091.1	CAGTGGGTAAATATGGCATAAG	NA	NA	7	203711586	0.765442	1	7	28	3UTR	ENST00000357681	ATP2B4
chr1	+	203712733	203712740	TAGATAGA	8mer2-9	G1092.1	CCATATATATGTGCCAACAAATCTATCTACG	ebv-mir-bart16;ebv-mir-bart16;ebv-mir-bart16;ebv-mir-bart16	NA	6	203712719	0.74951	2	12	42	3UTR	ENST00000357681	ATP2B4
chr1	+	203712722	203712728	TTGGCAC	7mer2-8	G1092.1	CCATATATATGTGCCAACAAATCTATCTACG	hsa-mir-96	NA	6	203712719	0.74951	2	12	42	3UTR	ENST00000357681	ATP2B4
chr1	+	203712714	203712721	ATATATAT	8mer2-9	G1092.1	CCATATATATGTGCCAACAAATCTATCTACG	hsa-mir-1277;hsa-mir-1277	NA	6	203712719	0.74951	2	12	42	3UTR	ENST00000357681	ATP2B4
chr1	+	203765894	203765915	NA	MA	G1093.1	AATTAACTCTTAATACAAACAG	NA	NA	19	203765900	0.584124	4	16	98	intron	ENST00000432282	ZC3H11A
chr1	+	203767499	203767507	TTACACACA	9mer1A	G1094.1	ATCTCAAGAGCTGTGTGTAATATATG	hsa-mir-3941	NA	5	203767493	0.918002	1	5	40	intron	ENST00000432282	ZC3H11A
chr1	+	203767500	203767506	AACACAC	7mer1A	G1094.1	ATCTCAAGAGCTGTGTGTAATATATG	hsa-mir-362;hsa-mir-362;hsa-mir-362	NA	5	203767493	0.918002	1	5	40	intron	ENST00000432282	ZC3H11A
chr1	+	203771272	203771301	NA	MA	G1095.1	TTACTCTATTACCATACGTTTCTATCTTTT	NA	NA	13	203771291	0.819312	4	11	152	intron	ENST00000432282	ZC3H11A
chr1	+	204526174	204526181	TGAGGTAG	8mer1A	G1098.1	TATACATACCTACCCTTTTCTACCTCATCATTTG	hsa-let-7d;hsa-let-7d;hsa-let-7a-3;hsa-let-7a-3;hsa-let-7e;hsa-let-7e;hsa-let-7e;hsa-let-7a-2;hsa-let-7g;hsa-let-7i;hsa-let-7i;hsa-let-7i;hsa-let-7a-1;hsa-let-7a-1;hsa-let-7b;hsa-let-7b;hsa-let-7b;hsa-let-7f-1;hsa-let-7f-1;hsa-let-7c;hsa-let-7c;hsa-let-7c;hsa-let-7f-2;hsa-mir-98	SINE	9	204526173	0.731306	3	11	115	3UTR	ENST00000367182	MDM4
chr1	+	204592982	204592998	NA	MA	G1099.1	AGTGAAATGTGTAGAGA	NA	NA	10	204592991	0.62557	1	10	30	intron	ENST00000391947	MDM4
chr1	+	205226823	205226829	ACCACAA	7mer2-8	G1104.1	TGGTTGTGGTCGCTTGTGT	hsa-mir-548h-2	NA	7	205226834	0.745126	1	7	56	intron	ENST00000358024	TMCC2
chr1	+	205277829	205277845	NA	MA	G1105.1	GACGATCACGATCTTGC	NA	NA	7	205277845	0.700286	2	7	21	Intergenic	NA	NA
chr1	+	205450630	205450637	AACACACC	8mer1A	G1106.1	ACTGGGTGTGTAGGGGAATCAGGAAG	hsa-mir-362;hsa-mir-362;hsa-mir-362	NA	436	205450651	0.953057	3	447	1382	Intergenic	NA	NA
chr1	+	205450631	205450637	TACACAC	7mer2-8	G1106.1	ACTGGGTGTGTAGGGGAATCAGGAAG	hsa-mir-3941	NA	436	205450651	0.953057	3	447	1382	Intergenic	NA	NA
chr1	+	205450640	205450646	GGATTCC	7mer1A	G1106.1	ACTGGGTGTGTAGGGGAATCAGGAAG	hsa-mir-145	NA	436	205450651	0.953057	3	447	1382	Intergenic	NA	NA
chr1	+	206627569	206627577	TTTGCGATG	9mer2-10	G1110.1	TGATAGCATCGCAAACCTGGTGGCAATCTGTGCG	hsa-mir-450a-1;hsa-mir-450a-2	NA	8	206627578	0.940371	1	8	56	intron	ENST00000414359	SRGAP2
chr1	+	206741013	206741033	NA	MA	G1111.1	GGTAGGGCTCATGACTGGGGT	NA	NA	6	206741013	0.991338	1	6	24	intron	ENST00000435226	RASSF5
chr1	+	206785638	206785652	NA	MA	G1114.1	ACCTGTCCGACCCCT	NA	NA	6	206785638	0.808044	1	6	12	Intergenic	NA	NA
chr1	+	207231510	207231517	CAAGTTCG	8mer2-9	G1115.1	GTTATACGAACTTGGTTATTT	ebv-mir-bart18;ebv-mir-bart18	DNA	6	207231520	0.697953	1	6	54	intron	ENST00000367080	PFKFB2
chr1	+	208084654	208084669	NA	MA	G1118.1	CTGGGTTGCCGCCGTC	NA	NA	5	208084662	0.701986	1	5	15	Intergenic	NA	NA
chr1	+	208172119	208172125	TCAAGTT	7mer1A	G1120.1	TAACTTGACCTCTCTGACTA	ebv-mir-bart18;ebv-mir-bart18	LINE	14	208172137	0.957784	1	14	84	Intergenic	NA	NA
chr1	+	208182851	208182858	CTGACTGA	8mer1A	G1122.1	CTCAGTCAACTGTTGGATA	hsa-mir-3136	NA	6	208182855	0.861135	1	6	30	Intergenic	NA	NA
chr1	+	208182851	208182857	TGACTGA	7mer1A	G1122.1	CTCAGTCAACTGTTGGATA	hsa-mir-888	NA	6	208182855	0.861135	1	6	30	Intergenic	NA	NA
chr1	+	208418415	208418434	NA	MA	G1123.1	GGTAAGTCCCGACTTGCATG	NA	NA	5	208418434	0.875918	2	10	15	Intergenic	NA	NA
chr1	+	209453214	209453220	TCAGGCT	7mer1A	G1125.1	TTCTACAGAAGCCTGATGATC	hsa-mir-484;hsa-mir-484;hsa-mir-484	NA	5	209453217	0.964919	2	10	20	Intergenic	NA	NA
chr1	+	209605512	209605518	ATGAAGG	7mer2-8	G1126.1	TCCTTCATTCCACCGGAGTCTG	ebv-mir-bart20;ebv-mir-bart20	NA	72	209605522	0.745059	1	5	448	miRNA	hsa-mir-205	hsa-mir-205
chr1	+	209605511	209605517	AGAAGGA	7mer1A	G1126.1	TCCTTCATTCCACCGGAGTCTG	hsa-mir-1252;hsa-mir-1252	NA	72	209605522	0.745059	1	5	448	miRNA	hsa-mir-205	hsa-mir-205
chr1	+	209605516	209605522	TGGAATG	7mer1A	G1126.1	TCCTTCATTCCACCGGAGTCTG	hsa-mir-1-1;hsa-mir-1-2	NA	72	209605522	0.745059	1	5	448	miRNA	hsa-mir-205	hsa-mir-205
chr1	+	210730752	210730758	TCAGGCT	7mer1A	G1131.1	CAGCCTGACGATCAGAAC	hsa-mir-484;hsa-mir-484;hsa-mir-484	NA	79	210730751	0.9952	1	79	79	intron	ENST00000413764	HHAT
chr1	+	210739247	210739253	TGAGCTA	7mer1A	G1132.1	GTGGGTGTAGCTCAGGGGT	hsa-mir-610;hsa-mir-610	LINE	155	210739240	0.926669	1	154	472	intron	ENST00000413764	HHAT
chr1	+	210739250	210739256	CCCTGAG	7mer2-8	G1132.1	GTGGGTGTAGCTCAGGGGT	hsa-mir-125b-2;hsa-mir-125b-1;hsa-mir-125a;hsa-mir-125a	LINE	155	210739240	0.926669	1	154	472	intron	ENST00000413764	HHAT
chr1	+	210865738	210865745	TCCCTGAG	8mer1A	G1133.1	CTGGGTTGCTACTCAGGGAA	hsa-mir-125b-2;hsa-mir-125b-1;hsa-mir-125a;hsa-mir-125a	NA	5	210865733	0.654841	1	5	20	Intergenic	NA	NA
chr1	+	210865740	210865746	GTCCCTG	7mer1A	G1133.1	CTGGGTTGCTACTCAGGGAA	hsa-mir-1274a;hsa-mir-1274b	NA	5	210865733	0.654841	1	5	20	Intergenic	NA	NA
chr1	+	211486435	211486441	ATGCACC	7mer2-8	G1137.1	ACAATACACTTCTTCAGTGGTGCATCTCTCG	hsa-mir-502;hsa-mir-502;hsa-mir-501;hsa-mir-500a	NA	5	211486441	0.836524	1	5	45	3UTR	ENST00000452621	RCOR3
chr1	+	211486434	211486440	TGCACCA	7mer1A	G1137.1	ACAATACACTTCTTCAGTGGTGCATCTCTCG	hsa-mir-767	NA	5	211486441	0.836524	1	5	45	3UTR	ENST00000452621	RCOR3
chr1	+	211486432	211486440	CGCACCACT	9mer1A	G1137.1	ACAATACACTTCTTCAGTGGTGCATCTCTCG	ebv-mir-bart3	NA	5	211486441	0.836524	1	5	45	3UTR	ENST00000452621	RCOR3
chr1	+	211886854	211886860	GCACCAC	7mer2-8	G1139.1	ATAAGGTGGTGCCAGAC	ebv-mir-bart3	LINE	6	211886865	0.953243	1	6	12	Intergenic	NA	NA
chr1	+	212041652	212041658	ATCATAG	7mer2-8	G1140.1	GTCCTACAGTCCTATGAT	ebv-mir-bart7;ebv-mir-bart7;ebv-mir-bart7	NA	16	212041655	0.73161	1	16	80	Intergenic	NA	NA
chr1	+	212166149	212166164	NA	MA	G1141.1	ATCTGGTTCGTGGACA	NA	NA	6	212166151	0.704135	1	6	24	Intergenic	NA	NA
chr1	+	212188581	212188597	NA	MA	G1142.1	CGACGATGGGGGTTTTG	NA	Other	6	212188597	0.708482	1	6	24	Intergenic	NA	NA
chr1	+	212475132	212475138	GCAATAC	7mer2-8	G1144.1	AGTGGTATTGCTGGGTTGCTAT	hsa-mir-3942	NA	6	212475134	0.769781	2	12	42	intron	ENST00000261461	PPP2R5A
chr1	+	212534369	212534376	CATCATAG	8mer1A	G1145.1	AATTTTATCATCTATGATATG	ebv-mir-bart7;ebv-mir-bart7;ebv-mir-bart7	NA	50	212534368	0.768537	2	53	447	3UTR	ENST00000261461	PPP2R5A
chr1	+	212534358	212534364	TAAAATT	7mer1A	G1145.1	AATTTTATCATCTATGATATG	hsa-mir-548p	NA	50	212534368	0.768537	2	53	447	3UTR	ENST00000261461	PPP2R5A
chr1	+	212534368	212534374	TCATAGA	7mer2-8	G1145.1	AATTTTATCATCTATGATATG	hsa-mir-376b	NA	50	212534368	0.768537	2	53	447	3UTR	ENST00000261461	PPP2R5A
chr1	+	212534370	212534376	AATCATA	7mer1A	G1145.1	AATTTTATCATCTATGATATG	hsa-mir-487a;hsa-mir-487a;hsa-mir-154	NA	50	212534368	0.768537	2	53	447	3UTR	ENST00000261461	PPP2R5A
chr1	+	212534412	212534418	TTCAAGT	7mer1A	G1146.1	ATTATGACTTGAATTCTTCTTTG	hsa-mir-26b;hsa-mir-26b;hsa-mir-26a-2;hsa-mir-26a-1;hsa-mir-26a-1;hsa-mir-26a-1;hsa-mir-26a-1	NA	11	212534406	0.849845	2	11	103	3UTR	ENST00000261461	PPP2R5A
chr1	+	212794086	212794092	CATTATT	7mer1A	G1147.1	AATAATAAATATTGGAACCAAG	hsa-mir-126;hsa-mir-126	NA	7	212794099	0.683988	1	7	28	3UTR	ENST00000366987	ATF3
chr1	+	212794095	212794101	CCCAATA	7mer1A	G1147.1	AATAATAAATATTGGAACCAAG	hsa-mir-323b	NA	7	212794099	0.683988	1	7	28	3UTR	ENST00000366987	ATF3
chr1	+	212794100	212794106	TTGGTTC	7mer1A	G1147.1	AATAATAAATATTGGAACCAAG	hsa-mir-659	NA	7	212794099	0.683988	1	7	28	3UTR	ENST00000366987	ATF3
chr1	+	212851327	212851345	NA	MA	G1148.1	GCCGACCAGGGATGTGGAG	NA	NA	6	212851345	0.758765	1	6	6	Intergenic	NA	NA
chr1	+	213479200	213479218	NA	MA	G1150.1	CATCGACTGACTTGACCCT	NA	NA	11	213479200	0.944592	2	22	33	Intergenic	NA	NA
chr1	+	213502419	213502425	CAAAGTG	7mer2-8	G1151.1	TCTGCTGGTTAGAGTACCACTTTG	hsa-mir-3609;hsa-mir-3609;hsa-mir-3609	NA	13	213502417	0.889155	2	26	77	Intergenic	NA	NA
chr1	+	214210933	214210953	NA	MA	G1154.1	ATGATGCCCTGCACCATCCAG	NA	NA	5	214210933	0.901121	1	5	15	3UTR	ENST00000366958	PROX1
chr1	+	214522402	214522408	TATTCAT	7mer1A	G1158.1	GTTGACATGAATAGTGATAAA	hsa-mir-664	NA	5	214522396	0.70423	2	10	20	Intergenic	NA	NA
chr1	+	214522407	214522414	AATCACTA	8mer1A	G1158.1	GTTGACATGAATAGTGATAAA	hsa-mir-34b	NA	5	214522396	0.70423	2	10	20	Intergenic	NA	NA
chr1	+	214522396	214522402	CGTCAAC	7mer1A	G1158.1	GTTGACATGAATAGTGATAAA	hsa-mir-505	NA	5	214522396	0.70423	2	10	20	Intergenic	NA	NA
chr1	+	214813825	214813831	ACCTTCT	7mer1A	G1159.1	AAACATCAGAAGGAAATAGAAAATATG	hsa-mir-1248;hsa-mir-1248	NA	6	214813832	0.98794	1	6	18	CDS	ENST00000366955	CENPF
chr1	+	214813835	214813842	TATTTTCT	8mer1A	G1159.1	AAACATCAGAAGGAAATAGAAAATATG	ebv-mir-bart2;ebv-mir-bart2	NA	6	214813832	0.98794	1	6	18	CDS	ENST00000366955	CENPF
chr1	+	215205608	215205623	NA	MA	G1160.1	GCGGGTATGGTGGAAC	NA	SINE	9	215205623	0.938454	1	9	18	intron	ENST00000486921	KCNK2
chr1	+	215823987	215823993	AACGGGA	7mer2-8	G1161.1	AGACTGACGATCCCGTTGGGC	ebv-mir-bhrf1-3;ebv-mir-bhrf1-3;ebv-mir-bhrf1-3;ebv-mir-bhrf1-3	NA	25	215823977	0.991319	3	46	50	Intergenic	NA	NA
chr1	+	216194295	216194301	TGAGCTA	7mer1A	G1162.1	GACTGTGTAGCTCAGCTGGA	hsa-mir-610;hsa-mir-610	LTR	7	216194292	0.692877	1	7	28	Intergenic	NA	NA
chr1	+	216542791	216542799	TCAGACAGT	9mer1A	G1163.1	CTCACTGTCTGACGATCA	ebv-mir-bart11;ebv-mir-bart11;ebv-mir-bart11	NA	5	216542798	0.752605	1	5	20	Intergenic	NA	NA
chr1	+	216542788	216542794	CAGTGAG	7mer2-8	G1163.1	CTCACTGTCTGACGATCA	hsa-mir-3138	NA	5	216542798	0.752605	1	5	20	Intergenic	NA	NA
chr1	+	216823676	216823695	NA	MA	G1164.1	ACCTTTGACATGTGTGGAAT	NA	SINE	6	216823691	0.803091	1	6	36	Intergenic	NA	NA
chr1	+	217152615	217152621	ATAAAGC	7mer1A	G1167.1	AGGATTGGCTTTAAGGG	hsa-mir-9-3;hsa-mir-9-1;hsa-mir-9-2	NA	23	217152620	0.655857	1	23	92	Intergenic	NA	NA
chr1	+	218052496	218052502	TTTCAGA	7mer1A	G1168.1	GAAATAGTAGGTTCTCTCTGAAAA	hsa-mir-3942	NA	178	218052503	0.882979	2	353	893	Intergenic	NA	NA
chr1	+	218052489	218052495	GAGAACC	7mer2-8	G1168.1	GAAATAGTAGGTTCTCTCTGAAAA	hsa-mir-589	NA	178	218052503	0.882979	2	353	893	Intergenic	NA	NA
chr1	+	218052497	218052503	CTTTCAG	7mer1A	G1168.1	GAAATAGTAGGTTCTCTCTGAAAA	hsa-mir-30e	NA	178	218052503	0.882979	2	353	893	Intergenic	NA	NA
chr1	+	218503186	218503192	ATTCATT	7mer2-8	G1172.1	TTTTTAAATGGAATGAATG	hsa-mir-664	NA	7	218503176	0.663668	1	7	49	intron	ENST00000366932	RRP15
chr1	+	218648345	218648354	CAAAGAATTC	10mer1A	G1173.1	TGAGATGTACGGAATTCTTTAGAG	hsa-mir-186	NA	29	218648347	0.705906	1	29	171	Intergenic	NA	NA
chr1	+	218747743	218747761	NA	MA	G1174.1	TAAGGTGGCCCAATCTATA	NA	NA	5	218747758	0.691376	1	5	20	Intergenic	NA	NA
chr1	+	219258447	219258454	GTGGATGA	8mer1A	G1175.1	CCATCTTCATCCAATCCACA	hsa-mir-3691	NA	6	219258460	0.995096	1	6	24	Intergenic	NA	NA
chr1	+	219258447	219258453	CGGATGA	7mer1A	G1175.1	CCATCTTCATCCAATCCACA	hsa-mir-3691;hsa-mir-1255b-2;hsa-mir-1255b-2;hsa-mir-1255b-1	NA	6	219258460	0.995096	1	6	24	Intergenic	NA	NA
chr1	+	219258454	219258460	AGTGGAT	7mer1A	G1175.1	CCATCTTCATCCAATCCACA	hsa-mir-3691	NA	6	219258460	0.995096	1	6	24	Intergenic	NA	NA
chr1	+	219387508	219387514	GTAACAG	7mer2-8	G1176.1	TCTGTTACTGTGGTGCTCAATTTTG	hsa-mir-194-1;hsa-mir-194-2	NA	5	219387528	0.785075	1	5	55	Intergenic	NA	NA
chr1	+	219387517	219387523	AGCACCA	7mer2-8	G1176.1	TCTGTTACTGTGGTGCTCAATTTTG	hsa-mir-29c;hsa-mir-29a;hsa-mir-29b-2;hsa-mir-29b-1	NA	5	219387528	0.785075	1	5	55	Intergenic	NA	NA
chr1	+	219387516	219387522	GCACCAC	7mer2-8	G1176.1	TCTGTTACTGTGGTGCTCAATTTTG	ebv-mir-bart3	NA	5	219387528	0.785075	1	5	55	Intergenic	NA	NA
chr1	+	219387509	219387516	CAGTAACA	8mer2-9	G1176.1	TCTGTTACTGTGGTGCTCAATTTTG	hsa-mir-802	NA	5	219387528	0.785075	1	5	55	Intergenic	NA	NA
chr1	+	220633873	220633887	NA	MA	G1177.1	GACGATCCGTGATCA	NA	NA	7	220633882	0.641572	1	7	14	Intergenic	NA	NA
chr1	+	220755732	220755738	TTGGTCC	7mer1A	G1178.1	ACATCCTACCTGGACCAATTAACTATGCAAAG	hsa-mir-133a-2;hsa-mir-133a-1;hsa-mir-133a-1	NA	5	220755739	0.801873	1	5	30	intron	ENST00000402574	MARK1
chr1	+	220755742	220755750	TTGCATAGT	9mer1A	G1178.1	ACATCCTACCTGGACCAATTAACTATGCAAAG	hsa-mir-153-1;hsa-mir-153-2	NA	5	220755739	0.801873	1	5	30	intron	ENST00000402574	MARK1
chr1	+	220836516	220836522	TGAATGA	7mer2-8	G1179.1	CCTCATTCTCCTGCTATCCTCTTCATTCACCCCTG	hsa-mir-1257	NA	5	220836510	0.80018	1	2	63	3UTR	ENST00000402574	MARK1
chr1	+	220836516	220836523	GTGAATGA	8mer2-9	G1179.1	CCTCATTCTCCTGCTATCCTCTTCATTCACCCCTG	hsa-mir-1257	NA	5	220836510	0.80018	1	2	63	3UTR	ENST00000402574	MARK1
chr1	+	220836498	220836504	GGAGAAT	7mer2-8	G1179.1	CCTCATTCTCCTGCTATCCTCTTCATTCACCCCTG	hsa-mir-802	NA	5	220836510	0.80018	1	2	63	3UTR	ENST00000402574	MARK1
chr1	+	220836510	220836516	AAGAGGA	7mer2-8	G1179.1	CCTCATTCTCCTGCTATCCTCTTCATTCACCCCTG	ebv-mir-bart17	NA	5	220836510	0.80018	1	2	63	3UTR	ENST00000402574	MARK1
chr1	+	220836503	220836509	TAGCAGG	7mer1A	G1179.1	CCTCATTCTCCTGCTATCCTCTTCATTCACCCCTG	ebv-mir-bart20;ebv-mir-bart20	NA	5	220836510	0.80018	1	2	63	3UTR	ENST00000402574	MARK1
chr1	+	220836508	220836514	GAGGATA	7mer2-8	G1179.1	CCTCATTCTCCTGCTATCCTCTTCATTCACCCCTG	hsa-mir-1185-1;hsa-mir-1185-1;hsa-mir-1185-2;hsa-mir-1185-2	NA	5	220836510	0.80018	1	2	63	3UTR	ENST00000402574	MARK1
chr1	+	221444823	221444829	ACCTTCT	7mer1A	G1180.1	TTGGCTAGAAGGAACCA	hsa-mir-1248;hsa-mir-1248	NA	91	221444817	0.601843	1	91	182	Intergenic	NA	NA
chr1	+	221444818	221444826	CTCTAGCCA	9mer1A	G1180.1	TTGGCTAGAAGGAACCA	hsa-mir-1287	NA	91	221444817	0.601843	1	91	182	Intergenic	NA	NA
chr1	+	221493886	221493892	CAAAACT	7mer1A	G1181.1	TGGAGTTTTACTATAGTC	hsa-mir-548a-2;hsa-mir-548a-2;hsa-mir-548a-2;hsa-mir-548f-4;hsa-mir-548a-1;hsa-mir-548a-1;hsa-mir-548a-1;hsa-mir-548e;hsa-mir-548e;hsa-mir-548a-3	NA	5	221493886	0.726436	1	5	35	Intergenic	NA	NA
chr1	+	221493893	221493899	ACTATAG	7mer2-8	G1181.1	TGGAGTTTTACTATAGTC	hsa-mir-625	NA	5	221493886	0.726436	1	5	35	Intergenic	NA	NA
chr1	+	221533744	221533760	NA	MA	G1183.1	CAGTATGTCCGACCATC	NA	NA	20	221533749	0.654742	1	17	57	Intergenic	NA	NA
chr1	+	221694375	221694382	TCAACAGA	8mer2-9	G1184.1	CTCTGTTGAGCTTGACTCCAATTT	hsa-mir-421	NA	12	221694374	0.915358	1	12	108	Intergenic	NA	NA
chr1	+	221694387	221694393	TGGAGTC	7mer1A	G1184.1	CTCTGTTGAGCTTGACTCCAATTT	hsa-mir-1289-2;hsa-mir-1289-1	NA	12	221694374	0.915358	1	12	108	Intergenic	NA	NA
chr1	+	223037459	223037474	NA	MA	G1190.1	AAGAGTTCATATTGAC	NA	NA	7	223037474	0.825801	1	7	28	Intergenic	NA	NA
chr1	+	223963817	223963837	NA	MA	G1192.1	CTCAGGAAGTTCCCTGCTCGA	NA	NA	11	223963837	0.94736	1	11	44	Intergenic	NA	NA
chr1	+	224296927	224296933	ATAACAT	7mer1A	G1193.1	GATGTTAACTAGCTGTCTG	hsa-mir-3143	NA	6	224296944	0.896399	1	6	36	Intergenic	NA	NA
chr1	+	224296938	224296944	CAGACAG	7mer2-8	G1193.1	GATGTTAACTAGCTGTCTG	ebv-mir-bart11;ebv-mir-bart11;ebv-mir-bart11	NA	6	224296944	0.896399	1	6	36	Intergenic	NA	NA
chr1	+	224345571	224345577	TCAAGTT	7mer1A	G1194.1	AACTTAAACTTGAACTCTTATG	ebv-mir-bart18;ebv-mir-bart18	NA	8	224345568	0.835678	1	8	56	3UTR	ENST00000424254	FBXO28
chr1	+	224345572	224345578	TTCAAGT	7mer1A	G1194.1	AACTTAAACTTGAACTCTTATG	hsa-mir-26b;hsa-mir-26b;hsa-mir-26a-2;hsa-mir-26a-1;hsa-mir-26a-1;hsa-mir-26a-1;hsa-mir-26a-1	NA	8	224345568	0.835678	1	8	56	3UTR	ENST00000424254	FBXO28
chr1	+	224346629	224346636	TTTTGTTT	8mer1A	G1195.1	CTTTCCTTACCCTACAACTTTAAACAAAAG	ebv-mir-bart19;ebv-mir-bart19;ebv-mir-bart19	NA	6	224346637	0.950982	1	6	48	3UTR	ENST00000424254	FBXO28
chr1	+	224346627	224346633	TGTTTAA	7mer1A	G1195.1	CTTTCCTTACCCTACAACTTTAAACAAAAG	hsa-mir-552	NA	6	224346637	0.950982	1	6	48	3UTR	ENST00000424254	FBXO28
chr1	+	224371180	224371186	GGGGAGA	7mer2-8	G1196.1	GCTCTCCCCTCGCGGG	hsa-mir-3150	NA	5	224371192	0.986389	1	5	10	intron	ENST00000415210	DEGS1
chr1	+	224804862	224804875	NA	MA	G1198.1	TGGGGTCCGCCGGC	NA	NA	10	224804862	0.645239	1	3	17	5UTR	ENST00000272133	CNIH3
chr1	+	225815086	225815104	NA	MA	G1202.1	AGGGAGTAACATTGTGGAG	NA	NA	7	225815098	0.610968	1	7	21	Intergenic	NA	NA
chr1	+	226279101	226279119	NA	MA	G1205.1	AGTCCGAGGATCCTCTCCC	NA	LTR	12	226279114	0.655054	1	9	39	Intergenic	NA	NA
chr1	+	227494303	227494310	TTATGGTT	8mer1A	G1210.1	GTAGTTTTAACCATAAAC	hsa-mir-584	NA	13	227494300	0.606092	1	13	65	Intergenic	NA	NA
chr1	+	227494297	227494303	CAAAACT	7mer1A	G1210.1	GTAGTTTTAACCATAAAC	hsa-mir-548a-2;hsa-mir-548a-2;hsa-mir-548a-2;hsa-mir-548f-4;hsa-mir-548a-1;hsa-mir-548a-1;hsa-mir-548a-1;hsa-mir-548e;hsa-mir-548e;hsa-mir-548a-3	NA	13	227494300	0.606092	1	13	65	Intergenic	NA	NA
chr1	+	227561191	227561198	AACAGCAG	8mer1A	G1212.1	CTTCTGCCCTGCTGTAAGCCA	hsa-mir-1538	NA	6	227561188	0.749218	1	6	30	Intergenic	NA	NA
chr1	+	227561194	227561200	CTTACAG	7mer2-8	G1212.1	CTTCTGCCCTGCTGTAAGCCA	hsa-mir-600	NA	6	227561188	0.749218	1	6	30	Intergenic	NA	NA
chr1	+	227561190	227561196	CAGCAGG	7mer2-8	G1212.1	CTTCTGCCCTGCTGTAAGCCA	hsa-mir-214	NA	6	227561188	0.749218	1	6	30	Intergenic	NA	NA
chr1	+	227561190	227561198	TACAGCAGG	9mer1A	G1212.1	CTTCTGCCCTGCTGTAAGCCA	hsa-mir-214	NA	6	227561188	0.749218	1	6	30	Intergenic	NA	NA
chr1	+	227736366	227736372	TGTAAAC	7mer1A	G1213.1	CGCAGTTTACAACTCGACT	hsa-mir-30c-2;hsa-mir-30e;hsa-mir-30e;hsa-mir-30e;hsa-mir-30d;hsa-mir-30b;hsa-mir-30c-1;hsa-mir-30c-1;hsa-mir-30a	NA	7	227736367	0.646273	1	7	28	Intergenic	NA	NA
chr1	+	227736367	227736373	CTGTAAA	7mer1A	G1213.1	CGCAGTTTACAACTCGACT	hsa-mir-548d-1	NA	7	227736367	0.646273	1	7	28	Intergenic	NA	NA
chr1	+	227843609	227843615	TTGTGAA	7mer1A	G1214.1	TTTCACAAAATGTAAGCTTCAG	hsa-mir-3611	NA	7	227843617	0.859125	1	7	42	3UTR	ENST00000343776	ZNF678
chr1	+	227844911	227844919	TTTTGTTTG	9mer1A	G1215.1	ACAAACAAAAAACTGATATTCCTCTTG	ebv-mir-bart19;ebv-mir-bart19;ebv-mir-bart19	LTR	7	227844910	0.964549	1	7	42	Intergenic	NA	NA
chr1	+	227844928	227844934	AGAGGAA	7mer2-8	G1215.1	ACAAACAAAAAACTGATATTCCTCTTG	hsa-mir-3916	LTR	7	227844910	0.964549	1	7	42	Intergenic	NA	NA
chr1	+	227844929	227844935	AAGAGGA	7mer2-8	G1215.1	ACAAACAAAAAACTGATATTCCTCTTG	ebv-mir-bart17	LTR	7	227844910	0.964549	1	7	42	Intergenic	NA	NA
chr1	+	227844919	227844925	TCAGTTT	7mer2-8	G1215.1	ACAAACAAAAAACTGATATTCCTCTTG	hsa-mir-223;hsa-mir-223	LTR	7	227844910	0.964549	1	7	42	Intergenic	NA	NA
chr1	+	227844922	227844928	ATATCAG	7mer2-8	G1215.1	ACAAACAAAAAACTGATATTCCTCTTG	hsa-mir-3074	LTR	7	227844910	0.964549	1	7	42	Intergenic	NA	NA
chr1	+	227844915	227844921	CTTTTTG	7mer1A	G1215.1	ACAAACAAAAAACTGATATTCCTCTTG	hsa-mir-129-1;hsa-mir-129-1	LTR	7	227844910	0.964549	1	7	42	Intergenic	NA	NA
chr1	+	228285752	228285773	NA	MA	G1216.1	CTTTACTCTCATGTGGCAAACG	NA	NA	36	228285764	0.757248	4	39	213	3UTR	ENST00000272102	ARF1
chr1	+	228286841	228286848	CGAAAACA	8mer1A	G1217.1	TATACTTGTTTTCAGTTTTCATTTCGACAAACAAG	hsa-mir-570;hsa-mir-570	NA	5	228286869	0.971835	1	5	70	3UTR	ENST00000272102	ARF1
chr1	+	228286846	228286853	AAAACTGA	8mer2-9	G1217.1	TATACTTGTTTTCAGTTTTCATTTCGACAAACAAG	hsa-mir-548e;hsa-mir-548e	NA	5	228286869	0.971835	1	5	70	3UTR	ENST00000272102	ARF1
chr1	+	228286847	228286853	AAAACTG	7mer2-8	G1217.1	TATACTTGTTTTCAGTTTTCATTTCGACAAACAAG	hsa-mir-548a-2;hsa-mir-548a-2;hsa-mir-548a-2;hsa-mir-548f-4;hsa-mir-548a-1;hsa-mir-548a-1;hsa-mir-548a-1;hsa-mir-548a-3	NA	5	228286869	0.971835	1	5	70	3UTR	ENST00000272102	ARF1
chr1	+	228286849	228286855	CGAAAAC	7mer1A	G1217.1	TATACTTGTTTTCAGTTTTCATTTCGACAAACAAG	hsa-mir-570;hsa-mir-570	NA	5	228286869	0.971835	1	5	70	3UTR	ENST00000272102	ARF1
chr1	+	228363538	228363547	AGCTGCCAGT	10mer2-11	G1218.1	TCTCTGGCCAGCACTGGCAGCTTCCG	hsa-mir-22	NA	5	228363539	0.983733	2	6	24	3UTR	ENST00000366711	C1orf69
chr1	+	228384636	228384643	GCAACGAA	8mer2-9	G1219.1	GACGATCCTTCGTTGCC	hsa-mir-891a	NA	7	228384644	0.672079	2	14	21	Intergenic	NA	NA
chr1	+	228480186	228480205	NA	MA	G1222.1	CAGTCTGATGATCTCAGCGA	NA	NA	7	228480192	0.734548	2	14	21	intron	ENST00000284548	OBSCN
chr1	+	228491334	228491350	NA	MA	G1223.1	CAGTTAGTCTGATGATC	NA	NA	13	228491345	0.775725	2	26	52	intron	ENST00000284548	OBSCN
chr1	+	228491968	228491978	NA	MA	G1224.1	GTCTGATGATC	NA	NA	6	228491973	0.679306	2	12	12	intron	ENST00000284548	OBSCN
chr1	+	228602844	228602852	GCCCAGATC	9mer2-10	G1225.1	CAGCCCGATGATCTGGGCGCCGG	hsa-mir-1295	NA	33	228602835	0.957469	2	48	50	Intergenic	NA	NA
chr1	+	228681739	228681745	AGAAGGA	7mer1A	G1227.1	TTTCAACAATGTCCATTTATCCTTCACCCCG	hsa-mir-1252;hsa-mir-1252	NA	5	228681728	0.899379	1	5	50	3UTR	ENST00000305943	RNF187
chr1	+	228681733	228681739	ATAAATG	7mer2-8	G1227.1	TTTCAACAATGTCCATTTATCCTTCACCCCG	hsa-mir-545	NA	5	228681728	0.899379	1	5	50	3UTR	ENST00000305943	RNF187
chr1	+	228830030	228830048	NA	MA	G1229.1	TGGTTAGAATAGTGGCCTG	NA	NA	7	228830043	0.818047	1	7	33	Intergenic	NA	NA
chr1	+	228872121	228872136	NA	MA	G1230.1	CGACGTCGCTGGCGCC	NA	NA	5	228872136	0.740173	1	2	8	intron	ENST00000366691	RHOU
chr1	+	229383856	229383862	TCAGCAA	7mer1A	G1231.1	ATGGCACCCTGTTGCTGAG	hsa-mir-545	NA	11	229383845	0.997547	1	11	44	Intergenic	NA	NA
chr1	+	229567556	229567562	ACGTCAT	7mer2-8	G1232.1	ACATGACGTTGTTGGCAT	hsa-mir-598	NA	5	229567566	0.633808	2	10	20	Intergenic	NA	NA
chr1	+	230006428	230006434	CTCTTTC	7mer2-8	G1235.1	GAAAGAGTCGTGGACCCTCT	hsa-mir-130b;hsa-mir-130b	NA	6	230006441	0.764621	2	12	12	Intergenic	NA	NA
chr1	+	230121255	230121273	NA	MA	G1236.1	ACTCTTTCGAGACTGGGGC	NA	LINE	5	230121273	0.998157	1	5	20	Intergenic	NA	NA
chr1	+	230286902	230286909	AACTGTAA	8mer2-9	G1239.1	TTACAGTTGACGATC	hsa-mir-548f-1	NA	210	230286910	0.708211	1	210	718	intron	ENST00000366672	GALNT2
chr1	+	230417631	230417661	NA	MA	G1240.1	CAAAGCGTGCCGAAGTTAGTTGTCTTCTCTG	NA	NA	9	230417645	0.825953	1	9	81	3UTR	ENST00000366672	GALNT2
chr1	+	231256691	231256698	ATCCCCAG	8mer1A	G1246.1	CACTGGGGAATTGTAC	hsa-mir-2355	LINE	6	231256699	0.614681	1	6	18	Intergenic	NA	NA
chr1	+	231474429	231474446	NA	MA	G1247.1	TCTCTAGTCCGACGGTCC	NA	NA	13	231474433	0.638795	2	9	50	intron	ENST00000391858	C1orf124
chr1	+	231700910	231700917	TTACAAAG	8mer1A	G1248.1	TTAACCTTTATCATTTATCTTTGTAATGTGAACATG	ebv-mir-bart22	NA	45	231700909	0.685916	4	43	594	3UTR	ENST00000366639	TSNAX
chr1	+	231700916	231700923	ATCACATT	8mer1A	G1248.1	TTAACCTTTATCATTTATCTTTGTAATGTGAACATG	hsa-mir-23a;hsa-mir-23b;hsa-mir-23b;hsa-mir-23b;hsa-mir-23b;hsa-mir-23b;hsa-mir-23b;hsa-mir-23c	NA	45	231700909	0.685916	4	43	594	3UTR	ENST00000366639	TSNAX
chr1	+	231700902	231700908	CAAATGA	7mer1A	G1248.1	TTAACCTTTATCATTTATCTTTGTAATGTGAACATG	hsa-mir-1252	NA	45	231700909	0.685916	4	43	594	3UTR	ENST00000366639	TSNAX
chr1	+	231700902	231700909	ATAAATGA	8mer2-9	G1248.1	TTAACCTTTATCATTTATCTTTGTAATGTGAACATG	hsa-mir-545	NA	45	231700909	0.685916	4	43	594	3UTR	ENST00000366639	TSNAX
chr1	+	231738809	231738827	NA	MA	G1249.1	CAGTCCGACCATCTCGGCC	NA	NA	125	231738827	0.756974	1	47	320	Intergenic	NA	NA
chr1	+	232007281	232007287	GCTACAG	7mer2-8	G1251.1	AACGATCTGTAGCTG	hsa-mir-548v	NA	37	232007281	0.611928	1	3	145	intron	ENST00000366637	DISC1
chr1	+	232457857	232457879	NA	MA	G1253.1	TCGAGTCTGACGATCTGAGAATT	NA	NA	705	232457865	0.721288	4	745	2095	Intergenic	NA	NA
chr1	+	232459290	232459311	NA	MA	G1254.1	TTCAAGCTTCCTGATGATGGTG	NA	NA	6	232459311	0.857535	2	12	36	Intergenic	NA	NA
chr1	+	232518262	232518283	NA	MA	G1255.1	GAACAGAAATCTTTAGTAAAGC	NA	NA	25	232518275	0.613812	2	50	75	Intergenic	NA	NA
chr1	+	232765589	232765604	NA	MA	G1256.1	TGCCCGTCGGATTCCC	NA	NA	16	232765589	0.973529	1	6	48	Intergenic	NA	NA
chr1	+	233681560	233681575	NA	MA	G1261.1	CTGACGATCACCAGGA	NA	NA	11	233681560	0.953012	1	11	11	Intergenic	NA	NA
chr1	+	233704334	233704340	TGCCTGA	7mer1A	G1262.1	ATCAGGCATTGCTGCGA	hsa-mir-550b-2;hsa-mir-550b-1;hsa-mir-663b	DNA	94	233704349	0.929267	1	94	268	Intergenic	NA	NA
chr1	+	233807517	233807523	TAATTTT	7mer1A	G1263.1	AATTCATATGTGACAAAATTATCTCG	hsa-mir-590;hsa-mir-590	NA	6	233807503	0.806385	2	11	41	3UTR	ENST00000366621	KCNK1
chr1	+	234017394	234017411	NA	MA	G1264.1	TTCAGAGTTCTACAGCCT	NA	NA	8	234017411	0.848361	1	1	47	Intergenic	NA	NA
chr1	+	234128506	234128513	GAGATGAA	8mer2-9	G1265.1	CAAGAGTTCATCTCGATGG	hsa-mir-143;hsa-mir-143	NA	37	234128518	0.947417	2	40	145	intron	ENST00000366618	SLC35F3
chr1	+	234128507	234128513	GAGATGA	7mer2-8	G1265.1	CAAGAGTTCATCTCGATGG	hsa-mir-609	NA	37	234128518	0.947417	2	40	145	intron	ENST00000366618	SLC35F3
chr1	+	234128512	234128518	CCATCGA	7mer2-8	G1265.1	CAAGAGTTCATCTCGATGG	hsa-mir-181a-1	NA	37	234128518	0.947417	2	40	145	intron	ENST00000366618	SLC35F3
chr1	+	234342764	234342779	NA	MA	G1267.1	TGGCGTTGACGAGGAT	NA	NA	5	234342769	0.644762	1	5	15	intron	ENST00000366618	SLC35F3
chr1	+	234617611	234617627	NA	MA	G1269.1	CTTATTGGGATTGGGGA	NA	NA	5	234617617	0.667154	1	5	25	Intergenic	NA	NA
chr1	+	235063896	235063902	CAGTCCT	7mer2-8	G1271.1	TAGGACTGCTGGTGACAAACC	hsa-mir-1910	NA	70	235063904	0.633966	1	66	164	Intergenic	NA	NA
chr1	+	235063902	235063909	TCACCAGC	8mer1A	G1271.1	TAGGACTGCTGGTGACAAACC	hsa-mir-1226;hsa-mir-1226	NA	70	235063904	0.633966	1	66	164	Intergenic	NA	NA
chr1	+	235089499	235089505	GAGAACT	7mer2-8	G1272.1	AGAGTTCTAGTTCTCGATC	hsa-mir-146a;hsa-mir-146a;hsa-mir-3925;hsa-mir-146b;hsa-mir-146b;hsa-mir-146b	LINE	5	235089503	0.691457	1	5	30	Intergenic	NA	NA
chr1	+	235505447	235505467	NA	MA	G1275.1	TCATCAATTCTGCCAATTACG	NA	NA	5	235505463	0.83396	1	5	30	CDS	ENST00000488594	GGPS1
chr1	+	235838756	235838772	NA	MA	G1276.1	TTACGATCGGTCGGTCG	NA	LTR	7	235838756	0.822094	1	6	27	Intergenic	NA	NA
chr1	+	236308005	236308011	TTACAAA	7mer1A	G1277.1	TTGGGTTTTGTAATTGAAATGAG	ebv-mir-bart22	NA	46	236308004	0.699303	1	46	389	intron	ENST00000391852	GPR137B
chr1	+	236372173	236372196	NA	MA	G1278.1	ACTTATCCTATTAAACCTCCTCTG	NA	NA	5	236372185	0.810522	1	5	40	3UTR	ENST00000366592	GPR137B
chr1	+	236466920	236466939	NA	MA	G1279.1	CCATCCCAACTTATACCCAG	NA	NA	6	236466920	0.989494	2	12	12	Intergenic	NA	NA
chr1	+	236577574	236577580	GTGAATG	7mer1A	G1280.1	ACAAATATCCCATTCAAG	hsa-mir-1257	NA	9	236577578	0.730054	2	8	28	CDS	ENST00000439430	EDARADD
chr1	+	236577566	236577572	GATATTT	7mer2-8	G1280.1	ACAAATATCCCATTCAAG	hsa-mir-3145	NA	9	236577578	0.730054	2	8	28	CDS	ENST00000439430	EDARADD
chr1	+	236648465	236648471	AATTCCC	7mer1A	G1281.1	AATCAAGGCCATGGGAATAGTGTTTG	hsa-mir-3938	NA	6	236648469	0.844267	1	6	36	Intergenic	NA	NA
chr1	+	236648455	236648463	TGGCCTTGA	9mer2-10	G1281.1	AATCAAGGCCATGGGAATAGTGTTTG	hsa-mir-3922	NA	6	236648469	0.844267	1	6	36	Intergenic	NA	NA
chr1	+	237214369	237214375	AGCTACA	7mer1A	G1285.1	AGTTCATGTGTAGCAGTGA	hsa-mir-548v;hsa-mir-222;hsa-mir-221	NA	13	237214367	0.673957	1	13	65	intron	ENST00000366574	RYR2
chr1	+	237739222	237739228	ACTCCAA	7mer2-8	G1286.1	ACTAGGAACAATTGGAGTGT	hsa-mir-3145	LINE	5	237739230	0.874052	1	5	20	intron	ENST00000366574	RYR2
chr1	+	237739211	237739217	ACCTAGT	7mer1A	G1286.1	ACTAGGAACAATTGGAGTGT	ebv-mir-bart3;ebv-mir-bart3	LINE	5	237739230	0.874052	1	5	20	intron	ENST00000366574	RYR2
chr1	+	237739214	237739220	TGTTCCT	7mer1A	G1286.1	ACTAGGAACAATTGGAGTGT	hsa-mir-4326;hsa-mir-4326;hsa-mir-4326;hsa-mir-3074	LINE	5	237739230	0.874052	1	5	20	intron	ENST00000366574	RYR2
chr1	+	237760395	237760412	NA	MA	G1287.1	CAAACTCAGAATACTGCA	NA	LINE	7	237760412	0.902753	1	7	14	intron	ENST00000366574	RYR2
chr1	+	237766348	237766354	CTGGGCA	7mer2-8	G1288.1	TGACATGATGTGATTTCTGCCCAGTGCTCTGAATG	hsa-mir-1285-1;hsa-mir-1285-2	RNA	9	237766334	0.925779	1	9	95	intron	ENST00000366574	RYR2
chr1	+	237766452	237766478	NA	MA	G1289.1	TTAGTGACGTTCATGAATGGATGAACG	NA	RNA	8	237766460	0.781796	3	9	46	intron	ENST00000366574	RYR2
chr1	+	237766527	237766552	NA	MA	G1290.1	AACGGGCTTGGTGGAATCCGCGGGGA	NA	RNA	11	237766540	0.940919	1	5	30	intron	ENST00000366574	RYR2
chr1	+	237766562	237766568	TCAACAG	7mer2-8	G1290.2	AAGACCCTGTTGAGCTTGACTCTAGTCTGGCACGG	hsa-mir-421	RNA	36	237766590	0.595283	2	2	285	intron	ENST00000366574	RYR2
chr1	+	237766573	237766579	CAGAGTC	7mer1A	G1290.2	AAGACCCTGTTGAGCTTGACTCTAGTCTGGCACGG	hsa-mir-1273c;hsa-mir-1273c	RNA	36	237766590	0.595283	2	2	285	intron	ENST00000366574	RYR2
chr1	+	238295273	238295293	NA	MA	G1291.1	TGCAACTTCAGTGCATGAAGT	NA	NA	9	238295293	0.875745	2	16	34	Intergenic	NA	NA
chr1	+	238683270	238683276	ATTGTCC	7mer1A	G1293.1	GTATGGACAAAGGGAATTTG	hsa-mir-2355	NA	6	238683273	0.781955	2	6	24	Intergenic	NA	NA
chr1	+	238683275	238683282	ATTCCCTT	8mer2-9	G1293.1	GTATGGACAAAGGGAATTTG	hsa-mir-3938	NA	6	238683273	0.781955	2	6	24	Intergenic	NA	NA
chr1	+	238683271	238683281	TTCCCTTTGTC	11mer1A	G1293.1	GTATGGACAAAGGGAATTTG	hsa-mir-211;hsa-mir-204	NA	6	238683273	0.781955	2	6	24	Intergenic	NA	NA
chr1	+	239191631	239191648	NA	MA	G1294.1	TCATCAGTTTGCGTTGAT	NA	LINE	5	239191639	0.73214	2	10	30	Intergenic	NA	NA
chr1	+	239447479	239447496	NA	MA	G1296.1	GTAGGCAATTGTTAAGCT	NA	NA	5	239447486	0.658044	1	5	25	Intergenic	NA	NA
chr1	+	240254957	240254974	NA	MA	G1297.1	TGACGATCTCTTCGGTCG	NA	NA	8	240254957	0.953202	2	12	34	intron	ENST00000447095	FMN2
chr1	+	240563579	240563585	TCCCTAC	7mer1A	G1298.1	AGCTGTGTAGGGATCCA	hsa-mir-3116-2;hsa-mir-3116-1;hsa-mir-3116-1	NA	20	240563573	0.861325	1	20	60	intron	ENST00000406993	FMN2
chr1	+	242130506	242130512	TTCCCCC	7mer2-8	G1304.1	CCGGGTGCGGGGGAA	hsa-mir-3679;hsa-mir-3679	NA	5	242130512	0.852791	1	1	4	Intergenic	NA	NA
chr1	+	242686785	242686805	NA	MA	G1305.1	AGCCCGACGATCCGCTCGCTT	NA	NA	50	242686805	0.732163	3	30	116	Intergenic	NA	NA
chr1	+	243480995	243481002	ATCACTAA	8mer2-9	G1306.1	TTAGTGATCGGACGGTGTT	hsa-mir-34b	NA	19	243481013	0.658767	3	8	100	intron	ENST00000391846	SDCCAG8
chr1	+	244217954	244217987	NA	MA	G1310.1	ATGTTGGCACTAATGACTATGACATGGAACATAG	NA	NA	25	244217967	0.813817	2	18	101	CDS	ENST00000366538	ZNF238
chr1	+	244219125	244219155	NA	MA	G1311.1	AATGCTTTTAGACCCAAATGGAAAATTTCTG	NA	NA	217	244219142	0.986147	3	242	1873	3UTR	ENST00000366538	ZNF238
chr1	+	244219421	244219427	TCAACAC	7mer2-8	G1312.1	TCAAAGAACTTGACAGGTTGTGTTGATG	hsa-mir-505;hsa-mir-505	NA	12	244219417	0.822168	2	8	70	3UTR	ENST00000366538	ZNF238
chr1	+	244219407	244219414	TCAAGTTC	8mer1A	G1312.1	TCAAAGAACTTGACAGGTTGTGTTGATG	ebv-mir-bart18;ebv-mir-bart18	NA	12	244219417	0.822168	2	8	70	3UTR	ENST00000366538	ZNF238
chr1	+	244219692	244219699	TTGCAGCT	8mer1A	G1313.1	TGAATAAAAACTTAAGCTGCAAATTG	hsa-mir-1301	NA	12	244219690	0.791357	1	12	65	3UTR	ENST00000366538	ZNF238
chr1	+	244219725	244219731	TATTTTC	7mer1A	G1314.1	CTACATAACAAGGAAAATATAAATG	ebv-mir-bart2;ebv-mir-bart2	NA	9	244219735	0.672654	2	9	30	3UTR	ENST00000366538	ZNF238
chr1	+	244220446	244220452	AAACTAA	7mer1A	G1316.1	CATTATCTTTAGTTACTTGAAG	hsa-mir-3129	NA	9	244220450	0.74243	1	9	81	3UTR	ENST00000366538	ZNF238
chr1	+	244220450	244220458	TTCAAGTAA	9mer1A	G1316.1	CATTATCTTTAGTTACTTGAAG	hsa-mir-26b;hsa-mir-26b;hsa-mir-26a-2;hsa-mir-26a-1;hsa-mir-26a-1;hsa-mir-26a-1;hsa-mir-26a-1	NA	9	244220450	0.74243	1	9	81	3UTR	ENST00000366538	ZNF238
chr1	+	244220521	244220527	TTGATTG	7mer1A	G1317.1	ACAATCAATGTCTGTGAGAAAACG	hsa-mir-514-2;hsa-mir-514-3;hsa-mir-514-1	NA	5	244220530	0.644182	1	5	20	3UTR	ENST00000366538	ZNF238
chr1	+	244220520	244220526	TGATTGT	7mer1A	G1317.1	ACAATCAATGTCTGTGAGAAAACG	hsa-mir-219-2;hsa-mir-219-1;hsa-mir-219-1	NA	5	244220530	0.644182	1	5	20	3UTR	ENST00000366538	ZNF238
chr1	+	244220532	244220538	TCTCACA	7mer1A	G1317.1	ACAATCAATGTCTGTGAGAAAACG	hsa-mir-342;hsa-mir-342;hsa-mir-342	NA	5	244220530	0.644182	1	5	20	3UTR	ENST00000366538	ZNF238
chr1	+	244220720	244220726	ACACACC	7mer2-8	G1318.1	TACTATTGGTGTGTTGGTGAATTTTTAAACTGTGTGCTAACTG	hsa-mir-362;hsa-mir-362;hsa-mir-362	NA	12	244220726	0.799423	2	12	138	3UTR	ENST00000366538	ZNF238
chr1	+	244220726	244220733	ATCACCAA	8mer1A	G1318.1	TACTATTGGTGTGTTGGTGAATTTTTAAACTGTGTGCTAACTG	hsa-mir-3657	NA	12	244220726	0.799423	2	12	138	3UTR	ENST00000366538	ZNF238
chr1	+	244220733	244220739	CAAAAAT	7mer1A	G1318.1	TACTATTGGTGTGTTGGTGAATTTTTAAACTGTGTGCTAACTG	hsa-mir-548c;hsa-mir-548c	NA	12	244220726	0.799423	2	12	138	3UTR	ENST00000366538	ZNF238
chr1	+	244220727	244220733	TTCACCA	7mer1A	G1318.1	TACTATTGGTGTGTTGGTGAATTTTTAAACTGTGTGCTAACTG	hsa-mir-197;hsa-mir-197	NA	12	244220726	0.799423	2	12	138	3UTR	ENST00000366538	ZNF238
chr1	+	244603514	244603521	TCAGACAG	8mer1A	G1320.1	AGGGTTCTGTCTGACCATC	ebv-mir-bart11;ebv-mir-bart11;ebv-mir-bart11	NA	5	244603521	0.786234	1	5	25	Intergenic	NA	NA
chr1	+	244671176	244671182	TACAAAG	7mer2-8	G1321.1	TACTATAGCTTTGTACTGTAC	ebv-mir-bart22	NA	8	244671182	0.73113	1	8	64	intron	ENST00000391841	C1orf101
chr1	+	244671181	244671187	TACAGTA	7mer1A	G1321.1	TACTATAGCTTTGTACTGTAC	hsa-mir-199a-1;hsa-mir-199a-2;hsa-mir-144;hsa-mir-199b	NA	8	244671182	0.73113	1	8	64	intron	ENST00000391841	C1orf101
chr1	+	244671180	244671187	TACAGTAC	8mer1A	G1321.1	TACTATAGCTTTGTACTGTAC	hsa-mir-101-1;hsa-mir-101-2;hsa-mir-101-2;hsa-mir-101-2	NA	8	244671182	0.73113	1	8	64	intron	ENST00000391841	C1orf101
chr1	+	244828375	244828381	TGCAGGA	7mer1A	G1323.1	TTCCTGCACCATTATTAGATGT	hsa-mir-1286	NA	37	244828395	0.920742	1	15	280	intron	ENST00000302550	PPPDE1
chr1	+	244871953	244871960	CTTACAGA	8mer2-9	G1324.1	ACTCCATTTCTGTAAGCTACTCTG	hsa-mir-600	NA	6	244871956	0.743755	1	6	48	3UTR	ENST00000302550	PPPDE1
chr1	+	244871957	244871963	TAGCTTA	7mer1A	G1324.1	ACTCCATTTCTGTAAGCTACTCTG	hsa-mir-21;hsa-mir-21	NA	6	244871956	0.743755	1	6	48	3UTR	ENST00000302550	PPPDE1
chr1	+	244883294	244883300	TTAGATA	7mer1A	G1325.1	CAGAGTTTTATCTAACGATC	ebv-mir-bart16;ebv-mir-bart16;ebv-mir-bart16;ebv-mir-bart16	NA	23	244883299	0.678805	2	46	115	Intergenic	NA	NA
chr1	+	244883289	244883295	CAAAACT	7mer1A	G1325.1	CAGAGTTTTATCTAACGATC	hsa-mir-548a-2;hsa-mir-548a-2;hsa-mir-548a-2;hsa-mir-548f-4;hsa-mir-548a-1;hsa-mir-548a-1;hsa-mir-548a-1;hsa-mir-548e;hsa-mir-548e;hsa-mir-548a-3	NA	23	244883299	0.678805	2	46	115	Intergenic	NA	NA
chr1	+	244883291	244883300	GTAGATAAAA	10mer1A	G1325.1	CAGAGTTTTATCTAACGATC	hsa-mir-577	NA	23	244883299	0.678805	2	46	115	Intergenic	NA	NA
chr1	+	245317983	245317990	GGGGATCG	8mer2-9	G1326.1	AGATCGACGATCCCCCGCC	ebv-mir-bart6	NA	47	245317976	0.994335	1	17	47	Intergenic	NA	NA
chr1	+	245317988	245317994	GGCGGGG	7mer2-8	G1326.1	AGATCGACGATCCCCCGCC	hsa-mir-1908	NA	47	245317976	0.994335	1	17	47	Intergenic	NA	NA
chr1	+	245716593	245716600	TCCAGAGG	8mer2-9	G1329.1	ACCTGTCCTCTGGATG	hsa-mir-520a;hsa-mir-520a	NA	5	245716598	0.713682	1	5	20	intron	ENST00000407071	KIF26B
chr1	+	246078768	246078774	GAGAACT	7mer2-8	G1331.1	CAGAGTTCTCTGAAGATC	hsa-mir-146a;hsa-mir-146a;hsa-mir-3925;hsa-mir-146b;hsa-mir-146b;hsa-mir-146b	NA	23	246078777	0.74617	1	23	92	Intergenic	NA	NA
chr1	+	246215133	246215139	TACAGTT	7mer2-8	G1332.1	CTGAAACTGTATGCTTACAAA	hsa-mir-582	NA	6	246215135	0.811715	2	9	27	Intergenic	NA	NA
chr1	+	246332087	246332095	TCAGAACAA	9mer1A	G1333.1	TTGTTCTGACAAGTCTA	hsa-mir-589	NA	5	246332095	0.778167	1	5	30	Intergenic	NA	NA
chr1	+	247059956	247059962	TCTGCAA	7mer1A	G1334.1	TTGCAGAATTCTGTGAATTA	hsa-mir-2276;hsa-mir-2276	LINE	18	247059975	0.769884	2	36	108	Intergenic	NA	NA
chr1	+	247059966	247059972	TTCACAG	7mer1A	G1334.1	TTGCAGAATTCTGTGAATTA	hsa-mir-27a;hsa-mir-27b;hsa-mir-27b;hsa-mir-27b;hsa-mir-27b;hsa-mir-27b	LINE	18	247059975	0.769884	2	36	108	Intergenic	NA	NA
chr1	+	247248328	247248334	TCAGGTG	7mer1A	G1336.1	CACCTGACCCGTCCCGCCC	hsa-mir-3934;hsa-mir-3934	NA	7	247248328	0.990703	1	7	7	Intergenic	NA	NA
chr1	+	248792837	248792844	ACAGCAGG	8mer2-9	G1339.1	ACGATCTCCCTGCTGTCT	hsa-mir-214	LINE	5	248792839	0.741594	1	5	25	Intergenic	NA	NA
chr1	+	248792837	248792843	CAGCAGG	7mer2-8	G1339.1	ACGATCTCCCTGCTGTCT	hsa-mir-214	LINE	5	248792839	0.741594	1	5	25	Intergenic	NA	NA
chr1	+	248792838	248792844	ACAGCAG	7mer2-8	G1339.1	ACGATCTCCCTGCTGTCT	hsa-mir-1538	LINE	5	248792839	0.741594	1	5	25	Intergenic	NA	NA
chr1	+	248847741	248847763	NA	MA	G1340.1	GCGCAAGTTTGATGCAGCAATGC	NA	LINE	9	248847741	0.917588	2	18	27	Intergenic	NA	NA
chr1	-	1029441	1029447	TGTTTAA	7mer1A	G1347.1	CAACTCCACCCAATTAAACAAAATG	hsa-mir-552	LINE	5	1029444	0.755634	1	5	15	intron	ENST00000379339	C1orf159
chr1	-	1029438	1029445	TTTTGTTT	8mer1A	G1347.1	CAACTCCACCCAATTAAACAAAATG	ebv-mir-bart19;ebv-mir-bart19;ebv-mir-bart19	LINE	5	1029444	0.755634	1	5	15	intron	ENST00000379339	C1orf159
chr1	-	1153004	1153018	NA	MA	G1349.1	GATGATCGCCGTCGC	NA	NA	17	1153018	0.876505	2	18	33	3UTR	ENST00000263741	SDF4
chr1	-	1190426	1190432	TCACACA	7mer2-8	G1352.1	CAAAAACCAAAATGTGTGACTGG	hsa-mir-377;hsa-mir-377	NA	5	1190440	0.939602	1	5	15	3UTR	ENST00000450390	UBE2J2
chr1	-	1209171	1209186	NA	MA	G1353.1	GCGCTGCGGCGGGTTC	NA	NA	5	1209185	0.996832	1	5	10	5UTR	ENST00000400929	UBE2J2
chr1	-	1252916	1252922	TCAAGAG	7mer1A	G1354.1	AACCTCTTGAAACTCCGTCA	hsa-mir-335;hsa-mir-335	NA	15	1252919	0.673186	1	15	58	intron	ENST00000435064	CPSF3L
chr1	-	1284870	1284884	NA	MA	G1355.1	CGATGATCGCCTGCG	NA	NA	13	1284884	0.903665	1	13	26	Intergenic	NA	NA
chr1	-	1309493	1309499	TTTTGCA	7mer1A	G1356.1	CAAATTCAGTGCAAAAACG	hsa-mir-450b	NA	6	1309504	0.600902	1	6	12	CDS	ENST00000338370	AURKAIP1
chr1	-	1309492	1309498	TTTTTGC	7mer2-8	G1356.1	CAAATTCAGTGCAAAAACG	hsa-mir-129-1;hsa-mir-129-1	NA	6	1309504	0.600902	1	6	12	CDS	ENST00000338370	AURKAIP1
chr1	-	1342875	1342892	NA	MA	G1357.1	GACGGTCCGCGTGCGCTG	NA	NA	8	1342875	0.951083	1	8	16	Intergenic	NA	NA
chr1	-	1477320	1477326	AATGCAC	7mer1A	G1360.1	CATTACCCAAATAAACTGTGCATATG	hsa-mir-502;hsa-mir-502;hsa-mir-501;hsa-mir-500a	NA	5	1477320	0.818342	1	5	30	3UTR	ENST00000291386	SSU72
chr1	-	1683640	1683647	AGAGTCTC	8mer2-9	G1364.1	TTTTTAGAGACTCTTTTAAACTTTCTG	hsa-mir-1273c;hsa-mir-1273c	NA	5	1683651	0.801883	1	5	65	3UTR	ENST00000341426	NADK
chr1	-	1716765	1716771	TACAGTT	7mer2-8	G1365.1	ATACTATATTAAACTGTACTGTTATTTAAG	hsa-mir-582	NA	38	1716768	0.878949	1	38	456	3UTR	ENST00000378609	GNB1
chr1	-	1716759	1716765	TAACAGT	7mer1A	G1365.1	ATACTATATTAAACTGTACTGTTATTTAAG	hsa-mir-212;hsa-mir-132	NA	38	1716768	0.878949	1	38	456	3UTR	ENST00000378609	GNB1
chr1	-	1716771	1716777	TTAATAT	7mer1A	G1365.1	ATACTATATTAAACTGTACTGTTATTTAAG	hsa-mir-889	NA	38	1716768	0.878949	1	38	456	3UTR	ENST00000378609	GNB1
chr1	-	1716761	1716767	ACAGTAC	7mer2-8	G1365.1	ATACTATATTAAACTGTACTGTTATTTAAG	hsa-mir-101-1;hsa-mir-101-2;hsa-mir-101-2;hsa-mir-101-2	NA	38	1716768	0.878949	1	38	456	3UTR	ENST00000378609	GNB1
chr1	-	1716965	1716971	AATGTTG	7mer2-8	G1366.1	CAACATTCTATACAAAACTG	hsa-mir-409;hsa-mir-409	NA	5	1716959	0.760516	1	3	22	3UTR	ENST00000378609	GNB1
chr1	-	1716964	1716971	GAATGTTG	8mer2-9	G1366.1	CAACATTCTATACAAAACTG	hsa-mir-409	NA	5	1716959	0.760516	1	3	22	3UTR	ENST00000378609	GNB1
chr1	-	1718272	1718278	GAAGGAA	7mer2-8	G1367.1	TAAACTAAAACAAATTGTGCATTCCTTCCG	hsa-mir-1252;hsa-mir-1252	NA	39	1718286	0.78382	2	44	300	3UTR	ENST00000378609	GNB1
chr1	-	1718286	1718292	TTTGTTT	7mer2-8	G1367.1	TAAACTAAAACAAATTGTGCATTCCTTCCG	ebv-mir-bart19;ebv-mir-bart19;ebv-mir-bart19	NA	39	1718286	0.78382	2	44	300	3UTR	ENST00000378609	GNB1
chr1	-	1720582	1720608	NA	MA	G1368.1	ACAACATCATCTGCGGGATCACCTCTG	NA	NA	8	1720591	0.907823	1	7	41	CDS	ENST00000378609	GNB1
chr1	-	1850293	1850299	AACCGTC	7mer2-8	G1371.1	CCGACGGTTCTGGGGC	hsa-mir-1537	NA	17	1850294	0.601903	1	17	34	intron	ENST00000417093	TMEM52
chr1	-	2115158	2115164	GGAGAGA	7mer2-8	G1376.1	TTCCTCCCCTCTCTCCTCCGGGGA	hsa-mir-185;hsa-mir-185;hsa-mir-4306;hsa-mir-4306	LTR	5	2115170	0.703678	3	15	20	Intergenic	NA	NA
chr1	-	2159045	2159051	GCGAGAC	7mer2-8	G1377.1	CGTCTCGCCGCCGTCGGGGC	hsa-mir-1303	NA	11	2159052	0.773014	1	8	25	Intergenic	NA	NA
chr1	-	2180935	2180951	NA	MA	G1378.1	ACCATGGGTGAGGAGCC	NA	NA	5	2180951	0.92902	1	5	5	Intergenic	NA	NA
chr1	-	2583244	2583264	NA	MA	G1384.1	CTGTCCGATGATCACCTGGTG	NA	NA	36	2583248	0.642948	2	70	105	intron	ENST00000401094	TTC34
chr1	-	2819975	2819993	NA	MA	G1386.1	GGGCGCTTGCTCTGCCGCG	NA	NA	6	2819975	0.818476	2	12	12	Intergenic	NA	NA
chr1	-	2825283	2825301	NA	MA	G1387.1	CTGGTGGTACAGCTGGACT	NA	NA	5	2825301	0.91043	1	5	20	Intergenic	NA	NA
chr1	-	2914874	2914881	TGATTGTC	8mer1A	G1388.1	AATCAACAGTCTGACAATCA	hsa-mir-219-2;hsa-mir-219-1;hsa-mir-219-1	LINE	37	2914881	0.746689	1	37	111	Intergenic	NA	NA
chr1	-	2914885	2914891	CTGTTGA	7mer2-8	G1388.1	AATCAACAGTCTGACAATCA	hsa-mir-1267	LINE	37	2914881	0.746689	1	37	111	Intergenic	NA	NA
chr1	-	3146158	3146174	NA	MA	G1390.1	GATCCGATCCGATTCTG	NA	NA	5	3146158	0.825524	1	5	20	Intergenic	NA	NA
chr1	-	3150117	3150124	CCAGCATC	8mer2-9	G1391.1	AGGATGCTGGCGGAATGGTT	hsa-mir-338	NA	13	3150107	0.750278	1	13	52	Intergenic	NA	NA
chr1	-	3217348	3217356	TACCCATTG	9mer1A	G1393.1	CTCAATGGGTAGAGTAACTGACT	hsa-mir-660;hsa-mir-660	NA	11	3217346	0.849856	2	18	44	Intergenic	NA	NA
chr1	-	3217337	3217343	GTCAGTT	7mer2-8	G1393.1	CTCAATGGGTAGAGTAACTGACT	hsa-mir-223;hsa-mir-223;hsa-mir-223	NA	11	3217346	0.849856	2	18	44	Intergenic	NA	NA
chr1	-	3442453	3442467	NA	MA	G1396.1	CGATCGCTGCCTGGA	NA	NA	15	3442460	0.68391	1	15	30	intron	ENST00000294599	MEGF6
chr1	-	3528126	3528141	NA	MA	G1398.1	GTCGGGACTGGGGTCC	NA	NA	5	3528134	0.838526	1	5	10	Intergenic	NA	NA
chr1	-	3588042	3588059	NA	MA	G1400.1	CCGACGATGGCTGGGTCA	NA	NA	13	3588048	0.639007	1	7	32	Intergenic	NA	NA
chr1	-	4013107	4013126	NA	MA	G1403.1	TACAGCAGTTTCCGATGGTC	NA	NA	6	4013111	0.810579	1	6	30	Intergenic	NA	NA
chr1	-	4178458	4178464	TGGGACA	7mer2-8	G1405.1	GTTCGAATCCTGGTGTCCCAGCT	hsa-mir-1302-1;hsa-mir-1302-9;hsa-mir-1302-2	NA	6	4178455	0.99914	3	18	24	Intergenic	NA	NA
chr1	-	4179273	4179293	NA	MA	G1406.1	TTTTGATCAGCGATTTCAAGA	NA	NA	7	4179282	0.782244	1	7	49	Intergenic	NA	NA
chr1	-	4279840	4279846	AGTACCA	7mer2-8	G1407.1	TCGATGGTACTGCACT	hsa-mir-624	NA	5	4279850	0.925906	1	5	20	Intergenic	NA	NA
chr1	-	4279844	4279850	CCATCGA	7mer2-8	G1407.1	TCGATGGTACTGCACT	hsa-mir-181a-1	NA	5	4279850	0.925906	1	5	20	Intergenic	NA	NA
chr1	-	4702874	4702891	NA	MA	G1410.1	AGTTCTGCAGTGACGATC	NA	DNA	148	4702880	0.727053	1	1	739	Intergenic	NA	NA
chr1	-	4849476	4849483	CTGGACTG	8mer1A	G1412.1	CTACAGTCCAATGCTC	hsa-mir-1269;hsa-mir-1269	NA	5	4849475	0.766226	1	5	15	Intergenic	NA	NA
chr1	-	5347518	5347524	TCAGACA	7mer1A	G1413.1	GGAGAGTTGTCTGAGTG	ebv-mir-bart11;ebv-mir-bart11;ebv-mir-bart11	NA	6	5347519	0.690617	1	6	24	Intergenic	NA	NA
chr1	-	6105156	6105172	NA	MA	G1416.1	ACGTAGAGTCTGGAGGT	NA	NA	17	6105161	0.725981	1	17	51	Intergenic	NA	NA
chr1	-	6245551	6245557	TGTTTAA	7mer1A	G1417.1	TTAAACATTTGGTGCTCTG	hsa-mir-552	NA	5	6245550	0.705291	1	5	35	3UTR	ENST00000234875	RPL22
chr1	-	6245542	6245548	AGCACCA	7mer2-8	G1417.1	TTAAACATTTGGTGCTCTG	hsa-mir-29c;hsa-mir-29a;hsa-mir-29b-2;hsa-mir-29b-1	NA	5	6245550	0.705291	1	5	35	3UTR	ENST00000234875	RPL22
chr1	-	6284701	6284707	AAGGTTG	7mer2-8	G1418.1	CATTTACAACCTTTCATTTAACCGAAAAACACAG	ebv-mir-bart6;ebv-mir-bart6	NA	11	6284680	0.983643	2	11	88	3UTR	ENST00000343813	ICMT
chr1	-	6284694	6284700	CAAATGA	7mer1A	G1418.1	CATTTACAACCTTTCATTTAACCGAAAAACACAG	hsa-mir-1252	NA	11	6284680	0.983643	2	11	88	3UTR	ENST00000343813	ICMT
chr1	-	6284705	6284711	CTGTAAA	7mer1A	G1418.1	CATTTACAACCTTTCATTTAACCGAAAAACACAG	hsa-mir-548d-1	NA	11	6284680	0.983643	2	11	88	3UTR	ENST00000343813	ICMT
chr1	-	6291994	6292017	NA	MA	G1419.1	CTTGGTTTCGGCATCCTTCTTACG	NA	NA	5	6291994	0.902397	1	5	45	CDS	ENST00000343813	ICMT
chr1	-	6351478	6351484	GGACGGA	7mer2-8	G1420.1	GAGGATCCGTCCCTGCCCC	hsa-mir-184;hsa-mir-184;hsa-mir-184	NA	5	6351471	0.973669	1	5	10	intron	ENST00000377842	ACOT7
chr1	-	6550708	6550725	NA	MA	G1421.1	GCCGGGCGGCGCCGTTGG	NA	NA	5	6550718	0.656025	1	5	5	intron	ENST00000377748	PLEKHG5
chr1	-	7070901	7070916	NA	MA	G1424.1	CCCATCGCTTGCTCCA	NA	NA	5	7070907	0.611237	1	5	15	Intergenic	NA	NA
chr1	-	7527924	7527930	ACCCCAC	7mer1A	G1426.1	CCGGTGGAAGGTGGGGATGATG	hsa-mir-4286	NA	139	7527919	0.886715	4	116	411	Intergenic	NA	NA
chr1	-	7547820	7547826	AGCATTC	7mer2-8	G1427.1	GAATGCTCTGGAAAGTGCA	hsa-mir-1179	NA	13	7547826	0.923171	1	13	39	Intergenic	NA	NA
chr1	-	7547814	7547821	CTCCAGAG	8mer1A	G1427.1	GAATGCTCTGGAAAGTGCA	hsa-mir-520a;hsa-mir-520a	NA	13	7547826	0.923171	1	13	39	Intergenic	NA	NA
chr1	-	8072992	8072998	TATGTAA	7mer1A	G1430.1	CATACATTACATACCTATATATAAACTTG	hsa-mir-379;hsa-mir-379;hsa-mir-411	NA	5	8072997	0.833276	1	5	45	3UTR	ENST00000377482	ERRFI1
chr1	-	8072982	8072989	TATATATA	8mer1A	G1430.1	CATACATTACATACCTATATATAAACTTG	hsa-mir-1277;hsa-mir-1277	NA	5	8072997	0.833276	1	5	45	3UTR	ENST00000377482	ERRFI1
chr1	-	8191238	8191244	AAGAGGA	7mer2-8	G1432.1	CAAATCCTCTTGCCCCCACC	ebv-mir-bart17	NA	18	8191229	0.88592	1	18	54	Intergenic	NA	NA
chr1	-	8394133	8394148	NA	MA	G1433.1	ACAGTCTGGGACGATC	NA	NA	5	8394140	0.706372	1	5	10	Intergenic	NA	NA
chr1	-	8430785	8430803	NA	MA	G1434.1	ATTCCTGGCGAGGCCTCTA	NA	NA	6	8430785	0.881534	1	6	24	intron	ENST00000337907	RERE
chr1	-	9160664	9160671	AAGTGCAT	8mer2-9	G1436.1	TCCCTCTCCCATGCACTTTCTG	hsa-mir-519c	NA	5	9160670	0.883468	1	5	35	3UTR	ENST00000377411	GPR157
chr1	-	9160663	9160669	AAAGTGC	7mer2-8	G1436.1	TCCCTCTCCCATGCACTTTCTG	hsa-mir-20a;hsa-mir-20a;hsa-mir-93;hsa-mir-20b;hsa-mir-17;hsa-mir-17;hsa-mir-106b	NA	5	9160670	0.883468	1	5	35	3UTR	ENST00000377411	GPR157
chr1	-	9189180	9189198	NA	MA	G1437.1	GGGCGCCTGGACGCGAGCC	NA	NA	8	9189191	0.50352	1	5	3	CDS	ENST00000377408	GPR157
chr1	-	9208462	9208468	CTTGTAT	7mer2-8	G1438.1	TATACAAGGAGTTACCACTGAACG	hsa-mir-643	LINE	24	9208458	0.753658	3	26	94	Intergenic	NA	NA
chr1	-	9208448	9208456	GTCAGTGGT	9mer1A	G1438.1	TATACAAGGAGTTACCACTGAACG	ebv-mir-bart15;ebv-mir-bart15	LINE	24	9208458	0.753658	3	26	94	Intergenic	NA	NA
chr1	-	9211764	9211770	ATGCTGA	7mer1A	G1439.1	CAATCAGCAAGTATACTGCCCTA	hsa-mir-628	NA	137	9211764	0.772523	4	124	549	miRNA	hsa-mir-34a	hsa-mir-34a
chr1	-	9211803	9211809	AAAGACA	7mer1A	G1440.1	TGGCAGTGTCTTAGCTGGTTGT	hsa-mir-641	NA	72	9211807	0.686575	3	19	616	miRNA	hsa-mir-34a	hsa-mir-34a
chr1	-	9410340	9410346	GAGAACT	7mer2-8	G1444.1	AGTTCTCCTGTCCGCAGCCC	hsa-mir-146a;hsa-mir-146a;hsa-mir-3925;hsa-mir-146b;hsa-mir-146b;hsa-mir-146b	NA	20	9410337	0.6891	1	20	80	Intergenic	NA	NA
chr1	-	9436643	9436649	CCCATCC	7mer1A	G1445.1	GGACCGGGATGGAAGAAC	hsa-mir-937	NA	7	9436646	0.502376	1	4	3	Intergenic	NA	NA
chr1	-	9633533	9633554	NA	MA	G1446.1	ATCCTTAGAGATGTGGAGGAAT	NA	NA	15	9633550	0.667922	1	3	77	Intergenic	NA	NA
chr1	-	9674385	9674403	NA	MA	G1447.1	AGGGAGAGTTGGGGGCATC	NA	NA	6	9674393	0.647738	1	6	12	Intergenic	NA	NA
chr1	-	10460567	10460581	NA	MA	G1448.1	GATGATCCGCCGGGG	NA	NA	5	10460581	0.792581	1	5	5	Intergenic	NA	NA
chr1	-	10697116	10697122	TGTGCAA	7mer1A	G1450.1	TAAACTTCATATTGCACACTAGGACTATAAGCCATTG	hsa-mir-19a;hsa-mir-19a;hsa-mir-19b-2;hsa-mir-19b-1;hsa-mir-19b-1	NA	16	10697124	0.730133	1	16	116	3UTR	ENST00000447850	CASZ1
chr1	-	10697123	10697129	CATGAAG	7mer1A	G1450.1	TAAACTTCATATTGCACACTAGGACTATAAGCCATTG	ebv-mir-bart20;ebv-mir-bart20	NA	16	10697124	0.730133	1	16	116	3UTR	ENST00000447850	CASZ1
chr1	-	10697099	10697105	ATGGCTT	7mer2-8	G1450.1	TAAACTTCATATTGCACACTAGGACTATAAGCCATTG	hsa-mir-135a-1;hsa-mir-135a-2;hsa-mir-135a-2;hsa-mir-135b	NA	16	10697124	0.730133	1	16	116	3UTR	ENST00000447850	CASZ1
chr1	-	10697118	10697124	AGCAATA	7mer1A	G1450.1	TAAACTTCATATTGCACACTAGGACTATAAGCCATTG	hsa-mir-3942	NA	16	10697124	0.730133	1	16	116	3UTR	ENST00000447850	CASZ1
chr1	-	10697110	10697118	ACCTAGTGT	9mer1A	G1450.1	TAAACTTCATATTGCACACTAGGACTATAAGCCATTG	ebv-mir-bart3;ebv-mir-bart3	NA	16	10697124	0.730133	1	16	116	3UTR	ENST00000447850	CASZ1
chr1	-	10697992	10697998	TTCAAGT	7mer1A	G1451.1	ATTCCAACTCTTAACTTGAATTTTG	hsa-mir-26b;hsa-mir-26b;hsa-mir-26a-2;hsa-mir-26a-1;hsa-mir-26a-1;hsa-mir-26a-1;hsa-mir-26a-1	NA	7	10697992	0.678724	4	9	68	3UTR	ENST00000447850	CASZ1
chr1	-	10697993	10697999	TCAAGTT	7mer1A	G1451.1	ATTCCAACTCTTAACTTGAATTTTG	ebv-mir-bart18;ebv-mir-bart18	NA	7	10697992	0.678724	4	9	68	3UTR	ENST00000447850	CASZ1
chr1	-	10710769	10710775	AAAGAGA	7mer2-8	G1452.1	CAAATTCATCTCTTTTATCCTCG	hsa-mir-1256	NA	5	10710768	0.682559	1	5	45	CDS	ENST00000377022	CASZ1
chr1	-	10710772	10710779	GAGATGAA	8mer2-9	G1452.1	CAAATTCATCTCTTTTATCCTCG	hsa-mir-143;hsa-mir-143	NA	5	10710768	0.682559	1	5	45	CDS	ENST00000377022	CASZ1
chr1	-	10710772	10710778	GAGATGA	7mer2-8	G1452.1	CAAATTCATCTCTTTTATCCTCG	hsa-mir-609	NA	5	10710768	0.682559	1	5	45	CDS	ENST00000377022	CASZ1
chr1	-	10710762	10710768	GAGGATA	7mer2-8	G1452.1	CAAATTCATCTCTTTTATCCTCG	hsa-mir-1185-1;hsa-mir-1185-1;hsa-mir-1185-2;hsa-mir-1185-2	NA	5	10710768	0.682559	1	5	45	CDS	ENST00000377022	CASZ1
chr1	-	10757005	10757026	NA	MA	G1453.1	TCGAGTCCTGTCCCTTCCGCCA	NA	NA	16	10757018	0.623191	2	25	64	intron	ENST00000377022	CASZ1
chr1	-	10974274	10974292	NA	MA	G1455.1	TAGACTGGTGGCTGTGACT	NA	NA	11	10974277	0.762907	1	11	55	Intergenic	NA	NA
chr1	-	11113276	11113290	NA	MA	G1456.1	GACGATCCCGTGACC	NA	NA	10	11113276	0.971682	1	10	10	Intergenic	NA	NA
chr1	-	11151203	11151210	TTTCAGAT	8mer1A	G1459.1	ATCTGAAACTTTCCGGCTGC	hsa-mir-3942	NA	6	11151200	0.736138	2	12	24	CDS	ENST00000304457	EXOSC10
chr1	-	11159479	11159494	NA	MA	G1460.1	GCCCTTGCGACGTCGC	NA	NA	8	11159488	0.654075	1	8	16	intron	ENST00000304457	EXOSC10
chr1	-	11244409	11244426	NA	MA	G1461.1	TGACGGGGTCATTTGGCA	NA	NA	5	11244426	0.99535	1	5	20	intron	ENST00000361445	MTOR
chr1	-	11339240	11339246	CTGTCCT	7mer1A	G1462.1	CCACCAAGGACAAATTATGAAAAGAG	hsa-mir-676;hsa-mir-676	NA	21	11339249	0.864364	1	21	42	Intergenic	NA	NA
chr1	-	11339241	11339248	TGTCCTTG	8mer1A	G1462.1	CCACCAAGGACAAATTATGAAAAGAG	hsa-mir-2355	NA	21	11339249	0.864364	1	21	42	Intergenic	NA	NA
chr1	-	11339239	11339248	ATTGTCCTTG	10mer1A	G1462.1	CCACCAAGGACAAATTATGAAAAGAG	hsa-mir-2355	NA	21	11339249	0.864364	1	21	42	Intergenic	NA	NA
chr1	-	11339228	11339234	TCTTTTC	7mer2-8	G1462.1	CCACCAAGGACAAATTATGAAAAGAG	hsa-mir-627	NA	21	11339249	0.864364	1	21	42	Intergenic	NA	NA
chr1	-	11339243	11339249	ACCTTGG	7mer1A	G1462.1	CCACCAAGGACAAATTATGAAAAGAG	hsa-mir-212	NA	21	11339249	0.864364	1	21	42	Intergenic	NA	NA
chr1	-	11339230	11339236	TTTTCAT	7mer2-8	G1462.1	CCACCAAGGACAAATTATGAAAAGAG	hsa-mir-335;hsa-mir-335	NA	21	11339249	0.864364	1	21	42	Intergenic	NA	NA
chr1	-	11623794	11623810	NA	MA	G1464.1	TTCTGACGGATCTGCGG	NA	NA	5	11623794	0.653012	2	2	23	Intergenic	NA	NA
chr1	-	11755050	11755057	TGCAGGAC	8mer1A	G1468.1	TAAGTCCTGCAATGAGCTC	hsa-mir-1286	NA	6	11755051	0.788898	2	10	20	Intergenic	NA	NA
chr1	-	12782490	12782496	ACAGTAG	7mer1A	G1474.1	GTTCTACTGACGATC	hsa-mir-199a-1;hsa-mir-199a-2;hsa-mir-199b	NA	44	12782491	0.785071	1	44	176	Intergenic	NA	NA
chr1	-	13783877	13783898	NA	MA	G1475.1	TGGGTAAATAGACACCAGATTC	NA	SINE	5	13783877	0.846872	1	5	20	Intergenic	NA	NA
chr1	-	14146624	14146630	GGACGGA	7mer2-8	G1478.1	TCGAAGATCCGTCCCGGGA	hsa-mir-184;hsa-mir-184;hsa-mir-184	SINE	43	14146637	0.981204	1	11	86	Intergenic	NA	NA
chr1	-	14680008	14680021	NA	MA	G1482.1	GTGACGTCGGCCGG	NA	SINE	6	14680021	0.894477	1	6	6	Intergenic	NA	NA
chr1	-	14953170	14953176	CTCCAGA	7mer1A	G1483.1	GGCTGGATCTGGAACCACA	hsa-mir-520a;hsa-mir-520a	NA	7	14953183	0.943044	1	7	14	Intergenic	NA	NA
chr1	-	15072699	15072705	TTACAGT	7mer1A	G1485.1	CTTAGTGACTGTAAAGCTGGAGTGT	hsa-mir-582	NA	246	15072700	0.822797	3	262	1244	Intergenic	NA	NA
chr1	-	15072690	15072696	ACTCCAG	7mer2-8	G1485.1	CTTAGTGACTGTAAAGCTGGAGTGT	hsa-mir-3925	NA	246	15072700	0.822797	3	262	1244	Intergenic	NA	NA
chr1	-	15072691	15072697	CTCCAGC	7mer2-8	G1485.1	CTTAGTGACTGTAAAGCTGGAGTGT	hsa-mir-766	NA	246	15072700	0.822797	3	262	1244	Intergenic	NA	NA
chr1	-	15301250	15301256	CATGCTA	7mer2-8	G1486.1	TGTAGATTAGCATGCATTTT	hsa-mir-3146	NA	5	15301257	0.794818	1	5	40	Intergenic	NA	NA
chr1	-	15480334	15480349	NA	MA	G1489.1	CGATCGCGGGGCTGGG	NA	NA	5	15480335	0.991972	1	5	5	Intergenic	NA	NA
chr1	-	15701733	15701739	TTACAGT	7mer1A	G1493.1	AAGGGGGTACTGTAAGTGGT	hsa-mir-582	DNA	22	15701730	0.782617	1	22	86	Intergenic	NA	NA
chr1	-	15701734	15701741	TACAGTAC	8mer1A	G1493.1	AAGGGGGTACTGTAAGTGGT	hsa-mir-101-1;hsa-mir-101-2;hsa-mir-101-2;hsa-mir-101-2	DNA	22	15701730	0.782617	1	22	86	Intergenic	NA	NA
chr1	-	15701734	15701740	TACAGTA	7mer1A	G1493.1	AAGGGGGTACTGTAAGTGGT	hsa-mir-199a-1;hsa-mir-199a-2;hsa-mir-144;hsa-mir-199b	DNA	22	15701730	0.782617	1	22	86	Intergenic	NA	NA
chr1	-	15701731	15701738	ACTTACAG	8mer2-9	G1493.1	AAGGGGGTACTGTAAGTGGT	hsa-mir-600	DNA	22	15701730	0.782617	1	22	86	Intergenic	NA	NA
chr1	-	15701732	15701738	CTTACAG	7mer2-8	G1493.1	AAGGGGGTACTGTAAGTGGT	hsa-mir-600	DNA	22	15701730	0.782617	1	22	86	Intergenic	NA	NA
chr1	-	16261110	16261126	NA	MA	G1495.1	CGGACGATCGTCGATCA	NA	NA	12	16261116	0.621244	1	8	28	Intergenic	NA	NA
chr1	-	16450949	16450955	TAACACT	7mer1A	G1496.1	TTTCTATTCTGTCAGTGTTAAAG	ebv-mir-bart9;ebv-mir-bart9	NA	10	16450956	0.789447	1	7	103	3UTR	ENST00000358432	EPHA2
chr1	-	16450949	16450956	TAACACTG	8mer1A	G1496.1	TTTCTATTCTGTCAGTGTTAAAG	hsa-mir-200a;hsa-mir-200a;hsa-mir-141;hsa-mir-141;hsa-mir-141	NA	10	16450956	0.789447	1	7	103	3UTR	ENST00000358432	EPHA2
chr1	-	16571030	16571044	NA	MA	G1498.1	AGTGTGCTTGGGCGA	NA	NA	14	16571044	0.85197	1	14	42	Intergenic	NA	NA
chr1	-	16736616	16736622	TCCAGAG	7mer2-8	G1499.1	CAGTCTGAGGATCTCTGGAGAGGG	hsa-mir-520a;hsa-mir-520a	NA	39	16736611	0.74966	2	65	130	intron	ENST00000375584	SPATA21
chr1	-	16736614	16736620	ACTCCAG	7mer1A	G1499.1	CAGTCTGAGGATCTCTGGAGAGGG	hsa-mir-3925;hsa-mir-766	NA	39	16736611	0.74966	2	65	130	intron	ENST00000375584	SPATA21
chr1	-	16926783	16926790	TAATTTTA	8mer1A	G1500.1	CTCAAACTCTTAAAATTATACACTTTAATG	hsa-mir-590;hsa-mir-590	NA	11	16926782	0.803889	3	11	110	intron	ENST00000420031	NBPF1
chr1	-	16926774	16926780	TAAAGTG	7mer1A	G1500.1	CTCAAACTCTTAAAATTATACACTTTAATG	hsa-mir-20a;hsa-mir-20a;hsa-mir-93;hsa-mir-20b;hsa-mir-17;hsa-mir-17;hsa-mir-106b	NA	11	16926782	0.803889	3	11	110	intron	ENST00000420031	NBPF1
chr1	-	16945318	16945342	NA	MA	G1501.1	TCTTCTATCCTGGTGTTCCTTGAAT	NA	NA	8	16945327	0.760207	1	4	92	Intergenic	NA	NA
chr1	-	17004815	17004821	TCTACCA	7mer1A	G1502.1	GCGTTGGTGGTTTAGTGGTAGAATTCTCGCC	hsa-mir-1305	RNA	15	17004823	0.720238	2	15	144	Intergenic	NA	NA
chr1	-	17044425	17044431	ACCACAG	7mer1A	G1503.1	TCACCGAGGCTGTGGATATG	hsa-mir-140	NA	9	17044429	0.702308	1	9	36	Intergenic	NA	NA
chr1	-	17240155	17240174	NA	MA	G1504.1	CGACGATCCCGAGGCTTCGG	NA	NA	8	17240161	0.746599	1	8	13	Intergenic	NA	NA
chr1	-	17400448	17400454	ATGTCTG	7mer2-8	G1506.1	GGCATGGTCAGACATCG	hsa-mir-654;hsa-mir-654;hsa-mir-654;hsa-mir-654	NA	6	17400462	0.922379	1	6	12	intron	ENST00000375486	PADI2
chr1	-	17947386	17947405	NA	MA	G1508.1	AGTTCTACCGTCCTCTGAAC	NA	NA	20	17947386	0.934954	2	24	96	Intergenic	NA	NA
chr1	-	17953594	17953600	TTTCAGT	7mer2-8	G1509.1	TGAACTGAAAGCGGGGT	hsa-mir-30e	LINE	10	17953595	0.930612	1	10	20	Intergenic	NA	NA
chr1	-	17953595	17953601	GTCAGTT	7mer1A	G1509.1	TGAACTGAAAGCGGGGT	hsa-mir-223;hsa-mir-223	LINE	10	17953595	0.930612	1	10	20	Intergenic	NA	NA
chr1	-	17959020	17959026	AACTCCA	7mer1A	G1510.1	AGACTGGAGTAGGGCGGGAT	hsa-mir-3145	NA	11	17959011	0.998742	1	10	22	Intergenic	NA	NA
chr1	-	17959017	17959023	CCCTACT	7mer2-8	G1510.1	AGACTGGAGTAGGGCGGGAT	hsa-mir-3116-2;hsa-mir-3116-1;hsa-mir-3116-1	NA	11	17959011	0.998742	1	10	22	Intergenic	NA	NA
chr1	-	17959022	17959028	CTCCAGT	7mer2-8	G1510.1	AGACTGGAGTAGGGCGGGAT	hsa-mir-3925	NA	11	17959011	0.998742	1	10	22	Intergenic	NA	NA
chr1	-	17959020	17959028	GACTCCAGT	9mer1A	G1510.1	AGACTGGAGTAGGGCGGGAT	hsa-mir-3925	NA	11	17959011	0.998742	1	10	22	Intergenic	NA	NA
chr1	-	17986903	17986909	CCCCACT	7mer2-8	G1511.1	ATTCTATGAAGTGGGGCTG	hsa-mir-4286	NA	5	17986906	0.902381	1	5	25	Intergenic	NA	NA
chr1	-	17986909	17986916	ATCATAGA	8mer1A	G1511.1	ATTCTATGAAGTGGGGCTG	hsa-mir-376b	NA	5	17986906	0.902381	1	5	25	Intergenic	NA	NA
chr1	-	18023470	18023487	NA	MA	G1512.1	TGCCCGTCTGGCTTGTCC	NA	NA	16	18023480	0.738828	1	16	80	Intergenic	NA	NA
chr1	-	18200672	18200688	NA	MA	G1513.1	GACAATTGGAATCCGAC	NA	NA	22	18200682	0.621556	1	22	44	Intergenic	NA	NA
chr1	-	18606373	18606387	NA	MA	G1515.1	ATGATCGGCCGCCGG	NA	NA	17	18606387	0.756154	1	17	17	Intergenic	NA	NA
chr1	-	18646255	18646261	CCTCCCA	7mer2-8	G1517.1	TTGAAATTGCTGGGAGG	hsa-mir-2116	NA	5	18646255	0.965548	1	5	20	Intergenic	NA	NA
chr1	-	19000150	19000156	TCAACAG	7mer2-8	G1520.1	ATCCTGCTGTTGACGC	hsa-mir-421	NA	5	19000147	0.847296	1	5	20	Intergenic	NA	NA
chr1	-	19000153	19000159	ACAGCAG	7mer2-8	G1520.1	ATCCTGCTGTTGACGC	hsa-mir-1538	NA	5	19000147	0.847296	1	5	20	Intergenic	NA	NA
chr1	-	19000149	19000155	GTCAACA	7mer2-8	G1520.1	ATCCTGCTGTTGACGC	hsa-mir-505	NA	5	19000147	0.847296	1	5	20	Intergenic	NA	NA
chr1	-	19000154	19000160	CAGCAGG	7mer2-8	G1520.1	ATCCTGCTGTTGACGC	hsa-mir-214	NA	5	19000147	0.847296	1	5	20	Intergenic	NA	NA
chr1	-	19000153	19000160	ACAGCAGG	8mer2-9	G1520.1	ATCCTGCTGTTGACGC	hsa-mir-214	NA	5	19000147	0.847296	1	5	20	Intergenic	NA	NA
chr1	-	19019901	19019907	TGCCCAG	7mer1A	G1521.1	CCCTGGGCATGTTGCTTCTCT	hsa-mir-1295	SINE	9	19019909	0.99555	2	14	54	Intergenic	NA	NA
chr1	-	19069585	19069604	NA	MA	G1522.1	GATGTTGGTTTGGAAGCAGC	NA	SINE	15	19069595	0.630966	1	15	75	Intergenic	NA	NA
chr1	-	19229580	19229586	GCGACCC	7mer1A	G1523.1	TGCGGGGTCGAGGAGTCTGGTAG	hsa-mir-551a;hsa-mir-551b	NA	7	19229590	0.970113	2	14	21	Intergenic	NA	NA
chr1	-	19229575	19229581	ACTCCTC	7mer2-8	G1523.1	TGCGGGGTCGAGGAGTCTGGTAG	hsa-mir-483	NA	7	19229590	0.970113	2	14	21	Intergenic	NA	NA
chr1	-	19411172	19411179	GCCTGGAG	8mer1A	G1525.1	ACACAACACTTACCTCCAGGAATGTACAG	hsa-mir-4254	NA	7	19411192	0.921665	1	7	28	CDS	ENST00000375267	UBR4
chr1	-	19411167	19411173	AACATTC	7mer1A	G1525.1	ACACAACACTTACCTCCAGGAATGTACAG	hsa-mir-181c;hsa-mir-181c;hsa-mir-181c;hsa-mir-181b-2;hsa-mir-181b-2;hsa-mir-181b-2;hsa-mir-181b-2;hsa-mir-181b-2;hsa-mir-181a-1;hsa-mir-181b-1;hsa-mir-181d;hsa-mir-181d;hsa-mir-181d;hsa-mir-181a-2;hsa-mir-181a-2	NA	7	19411192	0.921665	1	7	28	CDS	ENST00000375267	UBR4
chr1	-	19411171	19411178	TTCCTGGA	8mer2-9	G1525.1	ACACAACACTTACCTCCAGGAATGTACAG	hsa-mir-145	NA	7	19411192	0.921665	1	7	28	CDS	ENST00000375267	UBR4
chr1	-	19708579	19708585	GGAAGAC	7mer2-8	G1526.1	TGGGTCGGGTCTTCCC	hsa-mir-7-2;hsa-mir-7-2;hsa-mir-7-1;hsa-mir-7-3;hsa-mir-7-3	NA	13	19708593	0.939219	1	8	52	intron	ENST00000264203	CAPZB
chr1	-	19708587	19708593	CGACCCA	7mer2-8	G1526.1	TGGGTCGGGTCTTCCC	hsa-mir-551a;hsa-mir-551b	NA	13	19708593	0.939219	1	8	52	intron	ENST00000264203	CAPZB
chr1	-	20736349	20736364	NA	MA	G1532.1	GATCTGTCCGTCGATC	NA	NA	5	20736361	0.621875	1	1	24	Intergenic	NA	NA
chr1	-	20809403	20809409	TGTGTCC	7mer1A	G1534.1	CAAATGGACACATTTTTTATG	hsa-mir-3657	NA	11	20809404	0.70548	3	11	77	3UTR	ENST00000375078	CAMK2N1
chr1	-	20990825	20990831	AACACTG	7mer2-8	G1535.1	TTCATACCACATCAGTGTTTCCG	hsa-mir-200a;hsa-mir-200a;hsa-mir-141;hsa-mir-141;hsa-mir-141	NA	5	20990833	0.917005	1	5	35	3UTR	ENST00000375044	KIF17
chr1	-	20990822	20990828	GGAAACA	7mer2-8	G1535.1	TTCATACCACATCAGTGTTTCCG	hsa-mir-147b	NA	5	20990833	0.917005	1	5	35	3UTR	ENST00000375044	KIF17
chr1	-	21268795	21268802	TAACACTG	8mer1A	G1538.1	CCAAAACCAGATCCAGTGTTAAAG	hsa-mir-200a;hsa-mir-200a;hsa-mir-141;hsa-mir-141;hsa-mir-141	NA	5	21268810	0.992384	1	5	15	3UTR	ENST00000374937	EIF4G3
chr1	-	21268800	21268806	CTGGATC	7mer2-8	G1538.1	CCAAAACCAGATCCAGTGTTAAAG	hsa-mir-1243;hsa-mir-1243	NA	5	21268810	0.992384	1	5	15	3UTR	ENST00000374937	EIF4G3
chr1	-	21268795	21268801	TAACACT	7mer1A	G1538.1	CCAAAACCAGATCCAGTGTTAAAG	ebv-mir-bart9;ebv-mir-bart9	NA	5	21268810	0.992384	1	5	15	3UTR	ENST00000374937	EIF4G3
chr1	-	21494393	21494399	CTAATCT	7mer1A	G1540.1	TTGCAAGATTAAAACTCA	hsa-mir-3129	NA	17	21494403	0.823301	1	17	68	intron	ENST00000374937	EIF4G3
chr1	-	21632318	21632324	TCAGACA	7mer1A	G1541.1	GGTATTTGTGGGTGTCTGAT	ebv-mir-bart11;ebv-mir-bart11;ebv-mir-bart11	NA	6	21632319	0.656217	2	12	42	intron	ENST00000264205	ECE1
chr1	-	21742723	21742729	CAGAACA	7mer2-8	G1544.1	AAAACCACGTCTGTTCTG	hsa-mir-589	NA	6	21742727	0.57786	1	6	24	Intergenic	NA	NA
chr1	-	21830830	21830848	NA	MA	G1545.1	GTGAGGGGATTGAAGATGA	NA	NA	15	21830838	0.695357	1	15	45	Intergenic	NA	NA
chr1	-	22109776	22109795	NA	MA	G1546.1	CCTCGGACGTACGCTTCCTC	NA	NA	8	22109787	0.82382	2	16	24	5UTR	ENST00000308271	USP48
chr1	-	22355875	22355881	TGGAGTG	7mer1A	G1547.1	AATAGCCACTGCACTCCAGCCTGAGCAACACAGCGAG	hsa-mir-122;hsa-mir-122;hsa-mir-122	RNA	12	22355856	0.999299	1	1	47	Intergenic	NA	NA
chr1	-	22355856	22355862	CTCGCTG	7mer2-8	G1547.1	AATAGCCACTGCACTCCAGCCTGAGCAACACAGCGAG	hsa-mir-720	RNA	12	22355856	0.999299	1	1	47	Intergenic	NA	NA
chr1	-	22355869	22355875	TCAGGCT	7mer1A	G1547.1	AATAGCCACTGCACTCCAGCCTGAGCAACACAGCGAG	hsa-mir-484;hsa-mir-484;hsa-mir-484	RNA	12	22355856	0.999299	1	1	47	Intergenic	NA	NA
chr1	-	22361841	22361860	NA	MA	G1548.1	TGTTCTACAGGTTGACGATT	NA	SINE	54	22361841	0.763678	3	103	292	Intergenic	NA	NA
chr1	-	22485945	22485951	CAAGAGC	7mer2-8	G1549.1	CGGAGCTCTTGGTTCTGGC	hsa-mir-335;hsa-mir-335	SINE	9	22485937	0.787338	1	1	53	Intergenic	NA	NA
chr1	-	22578413	22578428	NA	MA	G1550.1	TGGATTCGGCCATGGC	NA	NA	5	22578413	0.995983	1	5	15	Intergenic	NA	NA
chr1	-	22611696	22611711	NA	MA	G1551.1	CTGACGATCCGGAACC	NA	NA	10	22611711	0.952859	1	10	10	Intergenic	NA	NA
chr1	-	23063673	23063679	TGTTCCT	7mer1A	G1552.1	GTAGCTGTAGGAACAGAAA	hsa-mir-4326;hsa-mir-4326;hsa-mir-4326;hsa-mir-3074	NA	5	23063672	0.895446	1	5	10	Intergenic	NA	NA
chr1	-	23418366	23418373	TAATGCTA	8mer2-9	G1556.1	CAAGTAGCATTACTATATATCCATCTG	hsa-mir-155;hsa-mir-155;hsa-mir-155	NA	5	23418377	0.995265	1	5	40	CDS	ENST00000374623	LUZP1
chr1	-	23418358	23418364	ATATATA	7mer2-8	G1556.1	CAAGTAGCATTACTATATATCCATCTG	hsa-mir-1277;hsa-mir-1277	NA	5	23418377	0.995265	1	5	40	CDS	ENST00000374623	LUZP1
chr1	-	23418353	23418360	GATGGATA	8mer2-9	G1556.1	CAAGTAGCATTACTATATATCCATCTG	hsa-mir-3134	NA	5	23418377	0.995265	1	5	40	CDS	ENST00000374623	LUZP1
chr1	-	23636773	23636779	AGAGGAA	7mer2-8	G1558.1	TCTTTTTATTTTTCCTCTTTTCATAAATG	hsa-mir-3916	NA	5	23636776	0.789192	2	10	80	3UTR	ENST00000374616	HNRNPR
chr1	-	23636772	23636778	AAGAGGA	7mer2-8	G1558.1	TCTTTTTATTTTTCCTCTTTTCATAAATG	ebv-mir-bart17	NA	5	23636776	0.789192	2	10	80	3UTR	ENST00000374616	HNRNPR
chr1	-	23687290	23687297	TAGTGTTT	8mer2-9	G1559.1	CATTATGGAAAATAATTTAAACACTAG	hsa-mir-142	NA	17	23687308	0.898509	2	18	118	3UTR	ENST00000314011	ZNF436
chr1	-	23687302	23687308	TATTTTC	7mer1A	G1559.1	CATTATGGAAAATAATTTAAACACTAG	ebv-mir-bart2;ebv-mir-bart2	NA	17	23687308	0.898509	2	18	118	3UTR	ENST00000314011	ZNF436
chr1	-	23687299	23687305	AATTATT	7mer2-8	G1559.1	CATTATGGAAAATAATTTAAACACTAG	hsa-mir-944	NA	17	23687308	0.898509	2	18	118	3UTR	ENST00000314011	ZNF436
chr1	-	23687293	23687299	TGTTTAA	7mer1A	G1559.1	CATTATGGAAAATAATTTAAACACTAG	hsa-mir-552	NA	17	23687308	0.898509	2	18	118	3UTR	ENST00000314011	ZNF436
chr1	-	23687307	23687313	CCCATAA	7mer1A	G1559.1	CATTATGGAAAATAATTTAAACACTAG	hsa-mir-142	NA	17	23687308	0.898509	2	18	118	3UTR	ENST00000314011	ZNF436
chr1	-	23687295	23687303	TTTAAATTA	9mer1A	G1559.1	CATTATGGAAAATAATTTAAACACTAG	hsa-mir-3179-1;hsa-mir-3179-1;hsa-mir-3179-3;hsa-mir-3179-3;hsa-mir-3179-2;hsa-mir-3179-2	NA	17	23687308	0.898509	2	18	118	3UTR	ENST00000314011	ZNF436
chr1	-	23867181	23867198	NA	MA	G1562.1	GTCTGAAGATCGGAGGGA	NA	NA	5	23867194	0.678041	1	5	10	Intergenic	NA	NA
chr1	-	23880583	23880598	NA	MA	G1563.1	CGCCGTCGTTGGGGGC	NA	NA	7	23880583	0.793996	1	7	14	Intergenic	NA	NA
chr1	-	23885457	23885463	GCAAAAG	7mer2-8	G1564.1	ACAAAAGGAGCTTTTGCCACTGACTCG	hsa-mir-548t	NA	6	23885473	0.883658	2	6	30	CDS	ENST00000374561	ID3
chr1	-	23885451	23885457	TCAGTGG	7mer2-8	G1564.1	ACAAAAGGAGCTTTTGCCACTGACTCG	ebv-mir-bart15;ebv-mir-bart15	NA	6	23885473	0.883658	2	6	30	CDS	ENST00000374561	ID3
chr1	-	23885708	23885714	TAGGATT	7mer1A	G1565.1	AATCCTACAGCGCGTCATCGACTACATTCTCG	hsa-mir-3159;hsa-mir-3159	NA	11	23885697	0.85379	2	14	74	CDS	ENST00000374561	ID3
chr1	-	24235537	24235551	NA	MA	G1567.1	CGGTGTCCGGTGAGC	NA	NA	28	24235551	0.82319	1	28	56	intron	ENST00000374472	CNR2
chr1	-	24297381	24297387	AAAATGA	7mer2-8	G1568.1	ATTCTCATTTTTTATGCTTGAAGT	hsa-mir-3662	NA	5	24297376	0.777228	1	5	60	3UTR	ENST00000492112	FUSIP1
chr1	-	24297382	24297388	AAATGAG	7mer2-8	G1568.1	ATTCTCATTTTTTATGCTTGAAGT	hsa-mir-1252	NA	5	24297376	0.777228	1	5	60	3UTR	ENST00000492112	FUSIP1
chr1	-	24297385	24297391	TGAGAAT	7mer2-8	G1568.1	ATTCTCATTTTTTATGCTTGAAGT	hsa-mir-580	NA	5	24297376	0.777228	1	5	60	3UTR	ENST00000492112	FUSIP1
chr1	-	24297374	24297381	AGCATAAA	8mer2-9	G1568.1	ATTCTCATTTTTTATGCTTGAAGT	hsa-mir-1302-9;hsa-mir-1302-2	NA	5	24297376	0.777228	1	5	60	3UTR	ENST00000492112	FUSIP1
chr1	-	24390596	24390610	NA	MA	G1569.1	TCTGACGATCGAGGG	NA	NA	5	24390607	0.681824	1	5	10	CDS	ENST00000338909	MYOM3
chr1	-	24725491	24725507	NA	MA	G1571.1	CGATGATCAAATCTGGG	NA	NA	8	24725507	0.830559	2	16	16	intron	ENST00000374409	C1orf201
chr1	-	24742887	24742906	NA	MA	G1572.1	CCGACGATCTGGCTTCTGGA	NA	NA	44	24742896	0.555755	4	72	148	Intergenic	NA	NA
chr1	-	25063274	25063289	NA	MA	G1574.1	GTGGGCGTGCTTGTGG	NA	SINE	6	25063289	0.98587	1	6	24	Intergenic	NA	NA
chr1	-	25227447	25227454	CTTGTGTT	8mer2-9	G1575.1	TTTTCAAACACAAGGTCTCTTACAGGTATAG	hsa-mir-581	NA	9	25227440	0.781388	1	9	81	3UTR	ENST00000428150	RUNX3
chr1	-	25227442	25227448	GAGACCT	7mer2-8	G1575.1	TTTTCAAACACAAGGTCTCTTACAGGTATAG	hsa-mir-769;hsa-mir-769;hsa-mir-769;hsa-mir-769	NA	9	25227440	0.781388	1	9	81	3UTR	ENST00000428150	RUNX3
chr1	-	25283797	25283811	NA	MA	G1577.1	GACGATTGGTCAGCC	NA	NA	10	25283806	0.568564	1	10	20	intron	ENST00000428150	RUNX3
chr1	-	25296478	25296484	AGGTGGA	7mer1A	G1578.1	TTTGAATCCTGCTTCCTCCACCA	hsa-mir-3165	SINE	5	25296488	0.581331	2	10	30	Intergenic	NA	NA
chr1	-	25366212	25366218	CACCAGC	7mer2-8	G1579.1	AACGCTGGTGGCAGGCTTCAC	hsa-mir-1226;hsa-mir-1226	NA	10	25366212	0.84521	1	10	30	Intergenic	NA	NA
chr1	-	25375373	25375379	ATCCTTT	7mer2-8	G1580.1	TCCGTAATCTTGGGAAAAGGAT	hsa-mir-501;hsa-mir-501;hsa-mir-501	NA	12	25375381	0.685029	2	24	38	Intergenic	NA	NA
chr1	-	25549005	25549011	TGATTGT	7mer1A	G1581.1	TCAACAATCATTAACTCATGGCCAGTCCTG	hsa-mir-219-2;hsa-mir-219-1;hsa-mir-219-1	NA	5	25548995	0.907689	1	5	35	Intergenic	NA	NA
chr1	-	25548991	25548998	TGGCCATG	8mer2-9	G1581.1	TCAACAATCATTAACTCATGGCCAGTCCTG	hsa-mir-3187;hsa-mir-3187	NA	5	25548995	0.907689	1	5	35	Intergenic	NA	NA
chr1	-	25548989	25548995	ACTGGCC	7mer2-8	G1581.1	TCAACAATCATTAACTCATGGCCAGTCCTG	hsa-mir-193b;hsa-mir-193b;hsa-mir-193b;hsa-mir-193b;hsa-mir-193a;hsa-mir-193a	NA	5	25548995	0.907689	1	5	35	Intergenic	NA	NA
chr1	-	25581215	25581231	NA	MA	G1582.1	ACTATTCGGCTGGGCCT	NA	SINE	36	25581225	0.663786	1	36	144	Intergenic	NA	NA
chr1	-	26014170	26014176	TCACCAG	7mer1A	G1583.1	GACGATCTGACTGGTGA	hsa-mir-1226;hsa-mir-1226	NA	12	26014170	0.818503	2	21	27	Intergenic	NA	NA
chr1	-	26160502	26160510	TGTAAACAT	9mer1A	G1584.1	AATCCAAATAAATGTTTACAAAG	hsa-mir-30c-2;hsa-mir-30e;hsa-mir-30e;hsa-mir-30e;hsa-mir-30d;hsa-mir-30b;hsa-mir-30c-1;hsa-mir-30c-1;hsa-mir-30a	NA	6	26160510	0.704076	1	6	30	3UTR	ENST00000374298	C1orf135
chr1	-	26160515	26160521	ATGGATT	7mer1A	G1584.1	AATCCAAATAAATGTTTACAAAG	hsa-mir-1246	NA	6	26160510	0.704076	1	6	30	3UTR	ENST00000374298	C1orf135
chr1	-	26160501	26160507	CTGTAAA	7mer1A	G1584.1	AATCCAAATAAATGTTTACAAAG	hsa-mir-548d-1	NA	6	26160510	0.704076	1	6	30	3UTR	ENST00000374298	C1orf135
chr1	-	26227132	26227139	AAAAGTGA	8mer2-9	G1586.1	ATCTGTTCACTTTTCAATCCCAATTCTG	hsa-mir-548t;hsa-mir-548t	NA	6	26227141	0.792908	2	7	65	3UTR	ENST00000455785	STMN1
chr1	-	26227433	26227439	GAAAATG	7mer1A	G1588.1	CATTTTATTTTTTCCCTCCTGACAAATATTTTAG	hsa-mir-3662	NA	13	26227419	0.898363	2	7	174	3UTR	ENST00000455785	STMN1
chr1	-	26231200	26231206	GCTGCAC	7mer1A	G1589.1	ACTTTCCTTATCCCAGTTGATTGTGCAGA	hsa-mir-3130-1;hsa-mir-3130-2;hsa-mir-3130-2	NA	8	26231213	0.831335	2	8	80	5UTR	ENST00000426559	STMN1
chr1	-	26299128	26299135	GTCAGTGG	8mer1A	G1590.1	TAAATTCTTCTCCACTGAAACCCG	ebv-mir-bart15;ebv-mir-bart15	NA	13	26299134	0.762195	1	13	78	CDS	ENST00000374282	PAFAH2
chr1	-	26299133	26299139	AGGAGAA	7mer1A	G1590.1	TAAATTCTTCTCCACTGAAACCCG	hsa-mir-802	NA	13	26299134	0.762195	1	13	78	CDS	ENST00000374282	PAFAH2
chr1	-	26299127	26299133	TTTCAGT	7mer2-8	G1590.1	TAAATTCTTCTCCACTGAAACCCG	hsa-mir-30e	NA	13	26299134	0.762195	1	13	78	CDS	ENST00000374282	PAFAH2
chr1	-	26546418	26546438	NA	MA	G1592.1	TCGATTCCCTCTGCTTCTGCC	NA	NA	9	26546423	0.797436	2	18	54	Intergenic	NA	NA
chr1	-	26690571	26690588	NA	MA	G1593.1	ACCACAGTCCGATGACCA	NA	NA	13	26690571	0.982217	1	13	13	intron	ENST00000403843	ZNF683
chr1	-	26868923	26868942	NA	MA	G1595.1	CAGGCCGATGATCGGAAACC	NA	NA	13	26868942	0.936486	1	13	13	Intergenic	NA	NA
chr1	-	27089006	27089026	NA	MA	G1596.1	AGAGGCTCAGTGAAATTGAAA	NA	NA	15	27089006	0.837159	1	15	45	Intergenic	NA	NA
chr1	-	27272969	27272976	CTCTAGCC	8mer1A	G1598.1	GAATCTGGGCTAGAAGC	hsa-mir-1287	NA	31	27272978	0.652824	1	31	62	Intergenic	NA	NA
chr1	-	27272974	27272981	GCCCAGAT	8mer2-9	G1598.1	GAATCTGGGCTAGAAGC	hsa-mir-1295	NA	31	27272978	0.652824	1	31	62	Intergenic	NA	NA
chr1	-	27902193	27902212	NA	MA	G1601.1	CCGGGTTGGACCGGGTGGGG	NA	NA	6	27902204	0.681418	1	6	11	intron	ENST00000247087	AHDC1
chr1	-	28218227	28218233	TAATGCC	7mer1A	G1603.1	TGGCATTACTTTCAGAATTGCACTTTCCTG	hsa-mir-365-1;hsa-mir-365-2	NA	5	28218216	0.868408	1	5	55	3UTR	ENST00000373912	RPA2
chr1	-	28218223	28218230	AAAGTAAT	8mer2-9	G1603.1	TGGCATTACTTTCAGAATTGCACTTTCCTG	hsa-mir-548i-3;hsa-mir-548n;hsa-mir-548i-4;hsa-mir-548f-4;hsa-mir-548j;hsa-mir-548i-1;hsa-mir-548i-2	NA	5	28218216	0.868408	1	5	55	3UTR	ENST00000373912	RPA2
chr1	-	28218210	28218216	AAGTGCA	7mer2-8	G1603.1	TGGCATTACTTTCAGAATTGCACTTTCCTG	hsa-mir-519c	NA	5	28218216	0.868408	1	5	55	Intergenic	NA	NA
chr1	-	28218223	28218231	AAAGTAATG	9mer2-10	G1603.1	TGGCATTACTTTCAGAATTGCACTTTCCTG	hsa-mir-548q	NA	5	28218216	0.868408	1	5	55	3UTR	ENST00000373912	RPA2
chr1	-	28218211	28218218	AGTGCAAT	8mer2-9	G1603.1	TGGCATTACTTTCAGAATTGCACTTTCCTG	hsa-mir-130b;hsa-mir-301b;hsa-mir-301b;hsa-mir-454;hsa-mir-301a	NA	5	28218216	0.868408	1	5	55	Intergenic	NA	NA
chr1	-	28218209	28218215	AAAGTGC	7mer2-8	G1603.1	TGGCATTACTTTCAGAATTGCACTTTCCTG	hsa-mir-20a;hsa-mir-20a;hsa-mir-93;hsa-mir-20b;hsa-mir-17;hsa-mir-17;hsa-mir-106b	NA	5	28218216	0.868408	1	5	55	Intergenic	NA	NA
chr1	-	28218223	28218229	AAAGTAA	7mer2-8	G1603.1	TGGCATTACTTTCAGAATTGCACTTTCCTG	hsa-mir-559	NA	5	28218216	0.868408	1	5	55	3UTR	ENST00000373912	RPA2
chr1	-	28220523	28220530	TTGATTGA	8mer1A	G1604.1	AAACACATGTCTGTATCCTCAATCAAG	hsa-mir-514-2;hsa-mir-514-3;hsa-mir-514-1	NA	5	28220532	0.747468	1	5	30	CDS	ENST00000373912	RPA2
chr1	-	28220524	28220530	TGATTGA	7mer1A	G1604.1	AAACACATGTCTGTATCCTCAATCAAG	hsa-mir-514-2;hsa-mir-514-3;hsa-mir-514-1	NA	5	28220532	0.747468	1	5	30	CDS	ENST00000373912	RPA2
chr1	-	28220528	28220536	AGAGGATAC	9mer1A	G1604.1	AAACACATGTCTGTATCCTCAATCAAG	hsa-mir-1185-1;hsa-mir-1185-1;hsa-mir-1185-2;hsa-mir-1185-2	NA	5	28220532	0.747468	1	5	30	CDS	ENST00000373912	RPA2
chr1	-	28220527	28220533	GTGAGGA	7mer1A	G1604.1	AAACACATGTCTGTATCCTCAATCAAG	hsa-mir-1224;hsa-mir-1224;hsa-mir-1224	NA	5	28220532	0.747468	1	5	30	CDS	ENST00000373912	RPA2
chr1	-	28233502	28233508	AATGTTG	7mer2-8	G1606.1	CTCCAACCAACATTGTTTACAAAATAG	hsa-mir-409;hsa-mir-409	NA	34	28233507	0.785715	3	24	214	CDS	ENST00000373912	RPA2
chr1	-	28233495	28233502	TGTAAACA	8mer1A	G1606.1	CTCCAACCAACATTGTTTACAAAATAG	hsa-mir-30c-2;hsa-mir-30e;hsa-mir-30e;hsa-mir-30e;hsa-mir-30d;hsa-mir-30b;hsa-mir-30c-1;hsa-mir-30c-1;hsa-mir-30a	NA	34	28233507	0.785715	3	24	214	CDS	ENST00000373912	RPA2
chr1	-	28233494	28233500	CTGTAAA	7mer1A	G1606.1	CTCCAACCAACATTGTTTACAAAATAG	hsa-mir-548d-1	NA	34	28233507	0.785715	3	24	214	CDS	ENST00000373912	RPA2
chr1	-	28242633	28242639	CTGGGCA	7mer2-8	G1607.1	TTTCTGCCCAGTGCTCTGAATGTCAAAGTGAAGAG	hsa-mir-1285-1;hsa-mir-1285-2	RNA	35	28242609	0.999639	1	27	215	Intergenic	NA	NA
chr1	-	28242621	28242627	ACATTCA	7mer2-8	G1607.1	TTTCTGCCCAGTGCTCTGAATGTCAAAGTGAAGAG	hsa-mir-181c;hsa-mir-181c;hsa-mir-181c;hsa-mir-181b-2;hsa-mir-181b-2;hsa-mir-181b-2;hsa-mir-181b-2;hsa-mir-181b-2;hsa-mir-181a-1;hsa-mir-181b-1;hsa-mir-181d;hsa-mir-181d;hsa-mir-181d;hsa-mir-181a-2;hsa-mir-181a-2	RNA	35	28242609	0.999639	1	27	215	Intergenic	NA	NA
chr1	-	28242618	28242624	GTGACAT	7mer1A	G1607.1	TTTCTGCCCAGTGCTCTGAATGTCAAAGTGAAGAG	hsa-mir-489	RNA	35	28242609	0.999639	1	27	215	Intergenic	NA	NA
chr1	-	28242617	28242623	ATTGACA	7mer1A	G1607.1	TTTCTGCCCAGTGCTCTGAATGTCAAAGTGAAGAG	hsa-mir-514-2;hsa-mir-514-3;hsa-mir-514-1	RNA	35	28242609	0.999639	1	27	215	Intergenic	NA	NA
chr1	-	28286883	28286899	NA	MA	G1608.1	CTCCCCTCCCGGGGCGA	NA	NA	93	28286883	0.8874	1	3	179	Intergenic	NA	NA
chr1	-	28320890	28320896	TTTCAAC	7mer1A	G1609.1	TTAGAGTTTCTGGGGTTGAAA	hsa-mir-1305	NA	7	28320890	0.823937	2	14	42	intron	ENST00000373871	EYA3
chr1	-	28358594	28358615	NA	MA	G1610.1	TCCTGGGCTGTAGTGCGCTATG	NA	RNA	7	28358601	0.705664	1	1	48	intron	ENST00000373871	EYA3
chr1	-	28500605	28500621	NA	MA	G1611.1	GGGAGAAGCCTCTGGTG	NA	NA	7	28500605	0.808739	1	7	14	intron	ENST00000373857	PTAFR
chr1	-	29189713	29189727	NA	MA	G1615.1	CTTCGCGGGCGCGGC	NA	NA	5	29189713	0.787314	1	4	6	Intergenic	NA	NA
chr1	-	29483284	29483299	NA	MA	G1616.1	TTCGTCGCCACCAGAC	NA	LTR	6	29483284	0.77372	1	6	12	intron	ENST00000373795	SFRS4
chr1	-	30769249	30769265	NA	MA	G1620.1	GAGATCTCCGATGATCA	NA	NA	51	30769254	0.716259	1	51	152	Intergenic	NA	NA
chr1	-	30872098	30872114	NA	MA	G1621.1	TGGGACCTGAAAGATGG	NA	NA	6	30872107	0.91146	1	6	12	Intergenic	NA	NA
chr1	-	31008043	31008049	TTCTCTG	7mer1A	G1622.1	TGCAGAGAATCGGTG	hsa-mir-942;hsa-mir-942	NA	6	31008051	0.995536	1	6	12	Intergenic	NA	NA
chr1	-	31448532	31448538	ATCAACA	7mer1A	G1623.1	GTGTTGAATGCCTTTGTGA	hsa-mir-421	NA	5	31448521	0.887954	1	5	35	intron	ENST00000373749	PUM1
chr1	-	31448533	31448539	TCAACAC	7mer1A	G1623.1	GTGTTGAATGCCTTTGTGA	hsa-mir-505	NA	5	31448521	0.887954	1	5	35	intron	ENST00000373749	PUM1
chr1	-	31448532	31448539	GTCAACAC	8mer1A	G1623.1	GTGTTGAATGCCTTTGTGA	hsa-mir-505	NA	5	31448521	0.887954	1	5	35	intron	ENST00000373749	PUM1
chr1	-	31538973	31538979	GTTCAAA	7mer2-8	G1624.1	GGTTTGAACCCTGCACC	hsa-mir-607	NA	6	31538975	0.640589	1	6	18	Intergenic	NA	NA
chr1	-	31701124	31701130	AATCCTT	7mer2-8	G1625.1	TCAGGATAAGGATTGGTTC	hsa-mir-500b;hsa-mir-500b;hsa-mir-500b;hsa-mir-500a	NA	12	31701119	0.774426	1	12	60	intron	ENST00000373736	NKAIN1
chr1	-	32095513	32095519	CTGGCCC	7mer1A	G1627.1	CATTTTTTTTCATTTGGGGCCAAAAG	hsa-mir-328	NA	18	32095510	0.957292	3	25	173	3UTR	ENST00000373703	PEF1
chr1	-	32169702	32169715	NA	MA	G1628.1	CTCCCTGGCGGGCC	NA	NA	7	32169703	0.967705	1	7	7	5UTR	ENST00000271069	COL16A1
chr1	-	32206181	32206197	NA	MA	G1629.1	GGTCTGGTTCCAGCTCC	NA	NA	6	32206194	0.692114	1	6	24	intron	ENST00000398556	BAI2
chr1	-	32344776	32344782	ATATAAT	7mer1A	G1631.1	CATTATAATTTTTAATGGCTGCACAG	hsa-mir-374a;hsa-mir-374b	NA	5	32344767	0.843268	1	5	45	Intergenic	NA	NA
chr1	-	32344770	32344776	CAAAAAT	7mer1A	G1631.1	CATTATAATTTTTAATGGCTGCACAG	hsa-mir-548c;hsa-mir-548c	NA	5	32344767	0.843268	1	5	45	Intergenic	NA	NA
chr1	-	32344772	32344778	AAAATTA	7mer2-8	G1631.1	CATTATAATTTTTAATGGCTGCACAG	hsa-mir-548p	NA	5	32344767	0.843268	1	5	45	Intergenic	NA	NA
chr1	-	32799542	32799548	ATGGCCA	7mer1A	G1632.1	AAATAACTTTTAATGGCCAAACCCCAG	hsa-mir-548s	NA	26	32799538	0.993278	1	26	130	3UTR	ENST00000329421	MARCKSL1
chr1	-	32799542	32799549	TTGGCCAT	8mer1A	G1632.1	AAATAACTTTTAATGGCCAAACCCCAG	hsa-mir-3187;hsa-mir-3187	NA	26	32799538	0.993278	1	26	130	3UTR	ENST00000329421	MARCKSL1
chr1	-	32799550	32799556	CAAAAGT	7mer1A	G1632.1	AAATAACTTTTAATGGCCAAACCCCAG	hsa-mir-548n;hsa-mir-548t;hsa-mir-548t;hsa-mir-548q;hsa-mir-548j;hsa-mir-548u;hsa-mir-548u	NA	26	32799538	0.993278	1	26	130	3UTR	ENST00000329421	MARCKSL1
chr1	-	32817096	32817102	GGCCCGG	7mer2-8	G1633.1	CGAGGATCCGGGCCTGGG	hsa-mir-1538	NA	9	32817092	0.777638	1	5	13	Intergenic	NA	NA
chr1	-	32831231	32831237	TTTTGCA	7mer1A	G1634.1	AAACTCTCATCAGGCTTCTGCAAAAG	hsa-mir-450b	NA	5	32831239	0.727652	1	5	25	3UTR	ENST00000455895	BSDC1
chr1	-	33240878	33240884	CGGGGAT	7mer1A	G1638.1	TCTCAGTCAAATCCCCATCACTG	ebv-mir-bart6	NA	6	33240887	0.840023	1	6	30	3UTR	ENST00000373477	YARS
chr1	-	33240886	33240892	TGACTGA	7mer1A	G1638.1	TCTCAGTCAAATCCCCATCACTG	hsa-mir-888	NA	6	33240887	0.840023	1	6	30	3UTR	ENST00000373477	YARS
chr1	-	33240885	33240892	CTGACTGA	8mer1A	G1638.1	TCTCAGTCAAATCCCCATCACTG	hsa-mir-3136	NA	6	33240887	0.840023	1	6	30	3UTR	ENST00000373477	YARS
chr1	-	33591489	33591504	NA	MA	G1639.1	AAGAATGAGCCGTCAC	NA	NA	7	33591503	0.992281	1	7	7	Intergenic	NA	NA
chr1	-	33693707	33693722	NA	MA	G1640.1	CTCTAGTCGGATGTAG	NA	NA	7	33693711	0.774251	1	7	28	Intergenic	NA	NA
chr1	-	34092051	34092066	NA	MA	G1643.1	CGGAGGTAGGAAGGTG	NA	NA	7	34092051	0.989833	1	7	7	intron	ENST00000373381	CSMD2
chr1	-	34191086	34191100	NA	MA	G1644.1	CGCGATGGGCGGACT	NA	NA	9	34191097	0.989609	1	9	6	CDS	ENST00000373381	CSMD2
chr1	-	34207476	34207482	TCCCCAG	7mer2-8	G1645.1	GATAAAAGGTATCCTGGGGA	hsa-mir-2355	NA	6	34207476	0.978173	2	12	12	intron	ENST00000373381	CSMD2
chr1	-	34476166	34476180	NA	MA	G1646.1	TGACGATCAACCTGG	NA	SINE	6	34476180	0.920257	2	8	10	intron	ENST00000373381	CSMD2
chr1	-	35049196	35049210	NA	MA	G1649.1	GATGATCGCCCCTGG	NA	NA	5	35049210	0.879562	1	5	10	Intergenic	NA	NA
chr1	-	35108648	35108654	TCCAGCA	7mer1A	G1651.1	GCTACCATCTGCTGGA	hsa-mir-338	NA	34	35108654	0.609307	2	14	122	Intergenic	NA	NA
chr1	-	35226401	35226416	NA	MA	G1652.1	GACGATCTGCTCTCCC	NA	NA	29	35226410	0.642576	1	29	87	Intergenic	NA	NA
chr1	-	35339231	35339238	GGAATGTA	8mer2-9	G1653.1	GTGCTACATTCCGATGATT	hsa-mir-1-1;hsa-mir-1-2	NA	8	35339228	0.751514	3	13	40	intron	ENST00000235180	DLGAP3
chr1	-	35441899	35441905	GAATGTT	7mer2-8	G1654.1	ACATAGAACATTCTTTGTAACCCG	hsa-mir-409	NA	7	35441903	0.759041	2	8	41	Intergenic	NA	NA
chr1	-	35441896	35441902	AAAGAAT	7mer2-8	G1654.1	ACATAGAACATTCTTTGTAACCCG	hsa-mir-186	NA	7	35441903	0.759041	2	8	41	Intergenic	NA	NA
chr1	-	35441892	35441899	TTACAAAG	8mer1A	G1654.1	ACATAGAACATTCTTTGTAACCCG	ebv-mir-bart22	NA	7	35441903	0.759041	2	8	41	Intergenic	NA	NA
chr1	-	35447401	35447408	AAAGAGAA	8mer2-9	G1655.1	TCTACCTGGCACTGCTTTCTCTTTTTAG	hsa-mir-1256	NA	5	35447397	0.65832	2	5	60	intron	ENST00000412459	ZMYM6
chr1	-	35542801	35542807	CTACCAT	7mer2-8	G1656.1	ATGGTAGGATTCATGA	hsa-mir-1305	NA	14	35542807	0.923873	1	14	56	Intergenic	NA	NA
chr1	-	35587295	35587301	TCAGGGC	7mer2-8	G1657.1	GCCCTGATGAGTAGGCA	hsa-mir-3127;hsa-mir-3127	NA	229	35587294	0.653234	1	223	464	Intergenic	NA	NA
chr1	-	35649333	35649341	TTCAAGTAA	9mer1A	G1658.1	ATCTATCCTTTACTTGAAAG	hsa-mir-26b;hsa-mir-26b;hsa-mir-26a-2;hsa-mir-26a-1;hsa-mir-26a-1;hsa-mir-26a-1;hsa-mir-26a-1	NA	13	35649340	0.684718	2	13	91	3UTR	ENST00000357214	SFPQ
chr1	-	35649925	35649931	TTACAAA	7mer1A	G1659.1	TTTATTGACCTAATATTTGTAAATG	ebv-mir-bart22	NA	21	35649934	0.800804	1	21	227	3UTR	ENST00000357214	SFPQ
chr1	-	35649926	35649932	CACAAAT	7mer1A	G1659.1	TTTATTGACCTAATATTTGTAAATG	hsa-mir-1293	NA	21	35649934	0.800804	1	21	227	3UTR	ENST00000357214	SFPQ
chr1	-	35899141	35899147	TAGTAGA	7mer1A	G1660.1	TTATAATTTCTACTACTGCACTACTG	hsa-mir-411;hsa-mir-411	NA	5	35899154	0.868733	2	10	45	3UTR	ENST00000325722	KIAA0319L
chr1	-	35899138	35899144	CAGTAGT	7mer2-8	G1660.1	TTATAATTTCTACTACTGCACTACTG	hsa-mir-199a-1;hsa-mir-199a-2;hsa-mir-199b	NA	5	35899154	0.868733	2	10	45	3UTR	ENST00000325722	KIAA0319L
chr1	-	35899133	35899139	CAGTGCA	7mer1A	G1660.1	TTATAATTTCTACTACTGCACTACTG	hsa-mir-130b;hsa-mir-301b;hsa-mir-301b;hsa-mir-454;hsa-mir-301a	NA	5	35899154	0.868733	2	10	45	3UTR	ENST00000325722	KIAA0319L
chr1	-	35899130	35899136	CAGTAGT	7mer2-8	G1660.1	TTATAATTTCTACTACTGCACTACTG	hsa-mir-199a-1;hsa-mir-199a-2;hsa-mir-199b	NA	5	35899154	0.868733	2	10	45	3UTR	ENST00000325722	KIAA0319L
chr1	-	36067425	36067445	NA	MA	G1662.1	CTATTAAAACAGTGGTTCTTG	NA	NA	5	36067435	0.880522	1	5	35	3UTR	ENST00000373237	PSMB2
chr1	-	36068794	36068821	NA	MA	G1663.1	CTCCTTTATTTTTTTCTACTCTTTTCAG	NA	NA	7	36068810	0.618981	4	8	111	3UTR	ENST00000373237	PSMB2
chr1	-	36068934	36068940	AACACTG	7mer2-8	G1664.1	CCAACCTTCAGTGTTCG	hsa-mir-200a;hsa-mir-200a;hsa-mir-141;hsa-mir-141;hsa-mir-141	NA	5	36068943	0.721904	1	5	20	CDS	ENST00000373237	PSMB2
chr1	-	36068941	36068948	AAGGTTGG	8mer2-9	G1664.1	CCAACCTTCAGTGTTCG	ebv-mir-bart6;ebv-mir-bart6	NA	5	36068943	0.721904	1	5	20	CDS	ENST00000373237	PSMB2
chr1	-	36235601	36235607	TCCCACC	7mer2-8	G1666.1	ATCTGGGTGGGACCTCC	hsa-mir-1280;hsa-mir-1260b;hsa-mir-1260	NA	15	36235609	0.715177	1	13	39	Intergenic	NA	NA
chr1	-	36603501	36603507	AAATGAG	7mer2-8	G1669.1	AATTCTCCCTCATTTTGGAAAATAACCCCTTG	hsa-mir-1252	NA	5	36603498	0.823256	1	5	50	3UTR	ENST00000373159	TRAPPC3
chr1	-	36603508	36603514	GGAGAAT	7mer2-8	G1669.1	AATTCTCCCTCATTTTGGAAAATAACCCCTTG	hsa-mir-802	NA	5	36603498	0.823256	1	5	50	3UTR	ENST00000373159	TRAPPC3
chr1	-	36603500	36603506	AAAATGA	7mer2-8	G1669.1	AATTCTCCCTCATTTTGGAAAATAACCCCTTG	hsa-mir-3662	NA	5	36603498	0.823256	1	5	50	3UTR	ENST00000373159	TRAPPC3
chr1	-	36603492	36603498	TATTTTC	7mer1A	G1669.1	AATTCTCCCTCATTTTGGAAAATAACCCCTTG	ebv-mir-bart2;ebv-mir-bart2	NA	5	36603498	0.823256	1	5	50	3UTR	ENST00000373159	TRAPPC3
chr1	-	36603504	36603510	TGAGGGA	7mer1A	G1669.1	AATTCTCCCTCATTTTGGAAAATAACCCCTTG	hsa-mir-3126;hsa-mir-3126	NA	5	36603498	0.823256	1	5	50	3UTR	ENST00000373159	TRAPPC3
chr1	-	36789324	36789341	NA	MA	G1671.1	GCTCTCCCTCCTCCCGGC	NA	NA	31	36789333	0.715992	1	31	93	intron	ENST00000270824	FAM176B
chr1	-	37172510	37172517	CCTCCCAC	8mer1A	G1674.1	AAATACGGGTGGGAGATAG	hsa-mir-3155;hsa-mir-3155;hsa-mir-3155	NA	6	37172507	0.993132	1	6	12	Intergenic	NA	NA
chr1	-	37172516	37172522	ACCCGTA	7mer2-8	G1674.1	AAATACGGGTGGGAGATAG	hsa-mir-99b;hsa-mir-99b;hsa-mir-99a;hsa-mir-99a;hsa-mir-100	NA	6	37172507	0.993132	1	6	12	Intergenic	NA	NA
chr1	-	37172512	37172518	TCCCACC	7mer2-8	G1674.1	AAATACGGGTGGGAGATAG	hsa-mir-1280;hsa-mir-1260b;hsa-mir-1260	NA	6	37172507	0.993132	1	6	12	Intergenic	NA	NA
chr1	-	37172510	37172516	TCTCCCA	7mer1A	G1674.1	AAATACGGGTGGGAGATAG	hsa-mir-150	NA	6	37172507	0.993132	1	6	12	Intergenic	NA	NA
chr1	-	37534033	37534039	TCTCCAA	7mer2-8	G1676.1	AAATGAACTTGGAGATGTCT	hsa-mir-515-1;hsa-mir-515-1;hsa-mir-515-2;hsa-mir-515-2	NA	7	37534033	0.774877	1	7	35	Intergenic	NA	NA
chr1	-	37534037	37534043	CAAGTTC	7mer2-8	G1676.1	AAATGAACTTGGAGATGTCT	ebv-mir-bart18;ebv-mir-bart18	NA	7	37534033	0.774877	1	7	35	Intergenic	NA	NA
chr1	-	37534041	37534047	GTCATTT	7mer1A	G1676.1	AAATGAACTTGGAGATGTCT	hsa-mir-579;hsa-mir-153-2	NA	7	37534033	0.774877	1	7	35	Intergenic	NA	NA
chr1	-	37731273	37731281	GGAGAAATT	9mer1A	G1677.1	AAATTTCTCATATCCAAG	hsa-mir-539;hsa-mir-539	NA	6	37731265	0.945869	1	6	30	Intergenic	NA	NA
chr1	-	37731266	37731272	ATGGATA	7mer1A	G1677.1	AAATTTCTCATATCCAAG	hsa-mir-3134	NA	6	37731265	0.945869	1	6	30	Intergenic	NA	NA
chr1	-	37959361	37959367	AGAAGGG	7mer1A	G1679.1	TTCATCTGTGATACCCTTCAAG	hsa-mir-3179-1;hsa-mir-3179-3;hsa-mir-3179-2	NA	8	37959369	0.611452	2	7	55	3UTR	ENST00000373075	C1orf149
chr1	-	37979899	37979917	NA	MA	G1680.1	GTCCGTGATCTTTGCGGGG	NA	NA	5	37979899	0.722383	2	10	20	intron	ENST00000373075	C1orf149
chr1	-	38002422	38002429	TGAAATGT	8mer1A	G1681.1	TTCTACACATTTCATCCTTTAAAAAG	hsa-mir-203;hsa-mir-203	NA	5	38002424	0.760066	1	5	45	3UTR	ENST00000296215	SNIP1
chr1	-	38002422	38002428	CGAAATG	7mer1A	G1681.1	TTCTACACATTTCATCCTTTAAAAAG	hsa-mir-760	NA	5	38002424	0.760066	1	5	45	3UTR	ENST00000296215	SNIP1
chr1	-	38002412	38002418	GTTTAAA	7mer1A	G1681.1	TTCTACACATTTCATCCTTTAAAAAG	hsa-mir-3179-1;hsa-mir-3179-3;hsa-mir-3179-2	NA	5	38002424	0.760066	1	5	45	3UTR	ENST00000296215	SNIP1
chr1	-	38002556	38002562	TGCAAAA	7mer1A	G1682.1	TACTTCAGTTTTGCATTTTTATTCAAATG	hsa-mir-548t	NA	6	38002553	0.745912	1	6	84	3UTR	ENST00000296215	SNIP1
chr1	-	38002559	38002566	AAAACTGA	8mer2-9	G1682.1	TACTTCAGTTTTGCATTTTTATTCAAATG	hsa-mir-548e;hsa-mir-548e	NA	6	38002553	0.745912	1	6	84	3UTR	ENST00000296215	SNIP1
chr1	-	38002558	38002566	CAAAACTGA	9mer2-10	G1682.1	TACTTCAGTTTTGCATTTTTATTCAAATG	hsa-mir-1323;hsa-mir-1323;hsa-mir-1323	NA	6	38002553	0.745912	1	6	84	3UTR	ENST00000296215	SNIP1
chr1	-	38002550	38002556	CAAAAAT	7mer1A	G1682.1	TACTTCAGTTTTGCATTTTTATTCAAATG	hsa-mir-548c;hsa-mir-548c	NA	6	38002553	0.745912	1	6	84	3UTR	ENST00000296215	SNIP1
chr1	-	38002559	38002565	AAAACTG	7mer2-8	G1682.1	TACTTCAGTTTTGCATTTTTATTCAAATG	hsa-mir-548a-2;hsa-mir-548a-2;hsa-mir-548a-2;hsa-mir-548f-4;hsa-mir-548a-1;hsa-mir-548a-1;hsa-mir-548a-1;hsa-mir-548a-3	NA	6	38002553	0.745912	1	6	84	3UTR	ENST00000296215	SNIP1
chr1	-	38002558	38002565	CAAAACTG	8mer2-9	G1682.1	TACTTCAGTTTTGCATTTTTATTCAAATG	hsa-mir-548o	NA	6	38002553	0.745912	1	6	84	3UTR	ENST00000296215	SNIP1
chr1	-	38002985	38002992	AAAGAGAA	8mer2-9	G1683.1	AAATCATGGCTTGTTCTCTTTGTACAG	hsa-mir-1256	NA	13	38002992	0.730827	1	13	126	3UTR	ENST00000296215	SNIP1
chr1	-	38002982	38002988	TACAAAG	7mer2-8	G1683.1	AAATCATGGCTTGTTCTCTTTGTACAG	ebv-mir-bart22	NA	13	38002992	0.730827	1	13	126	3UTR	ENST00000296215	SNIP1
chr1	-	38003184	38003190	TTCAAAT	7mer2-8	G1684.1	TTACCATTTGAATACACTG	hsa-mir-607	NA	5	38003190	0.687489	1	5	30	3UTR	ENST00000296215	SNIP1
chr1	-	38056402	38056423	NA	MA	G1685.1	TCATCATTACAAAAATTTCAAG	NA	NA	5	38056421	0.79801	1	5	30	CDS	ENST00000373062	GNL2
chr1	-	38268670	38268676	AATGCCC	7mer2-8	G1686.1	TAAACATAATTATTATTGGGCATTTG	hsa-mir-365-1;hsa-mir-365-2	NA	82	38268676	0.793114	4	92	787	3UTR	ENST00000373044	YRDC
chr1	-	38268682	38268688	AAATTAT	7mer1A	G1686.1	TAAACATAATTATTATTGGGCATTTG	hsa-mir-944	NA	82	38268676	0.793114	4	92	787	3UTR	ENST00000373044	YRDC
chr1	-	38268756	38268763	ATATGGGT	8mer1A	G1687.1	TTAATTATACCCATAACACCTTTATTTAAATCCAG	hsa-mir-3115	NA	6	38268758	0.974803	1	6	72	3UTR	ENST00000373044	YRDC
chr1	-	38268738	38268744	TGGATTT	7mer2-8	G1687.1	TTAATTATACCCATAACACCTTTATTTAAATCCAG	hsa-mir-1246;hsa-mir-1246	NA	6	38268758	0.974803	1	6	72	3UTR	ENST00000373044	YRDC
chr1	-	38268742	38268748	TTTAAAT	7mer1A	G1687.1	TTAATTATACCCATAACACCTTTATTTAAATCCAG	hsa-mir-3179-1;hsa-mir-3179-1;hsa-mir-3179-3;hsa-mir-3179-3;hsa-mir-3179-2;hsa-mir-3179-2	NA	6	38268758	0.974803	1	6	72	3UTR	ENST00000373044	YRDC
chr1	-	38280822	38280828	AGCTGGT	7mer1A	G1688.1	CCTCACCAGCAGCTTCTCCAAG	hsa-mir-133a-2;hsa-mir-133a-1	NA	5	38280823	0.748124	1	5	15	CDS	ENST00000373036	MTF1
chr1	-	38280822	38280829	AGCTGGTG	8mer1A	G1688.1	CCTCACCAGCAGCTTCTCCAAG	hsa-mir-138-2;hsa-mir-138-2;hsa-mir-138-2	NA	5	38280823	0.748124	1	5	15	CDS	ENST00000373036	MTF1
chr1	-	38280813	38280819	AGGAGAA	7mer1A	G1688.1	CCTCACCAGCAGCTTCTCCAAG	hsa-mir-802	NA	5	38280823	0.748124	1	5	15	CDS	ENST00000373036	MTF1
chr1	-	38300775	38300784	TGCATTGTAT	10mer2-11	G1689.1	ACACTCATACAATGCACTTCCACAACACAATG	hsa-mir-586	NA	7	38300778	0.873578	1	7	35	CDS	ENST00000373036	MTF1
chr1	-	38300772	38300779	AAGTGCAT	8mer2-9	G1689.1	ACACTCATACAATGCACTTCCACAACACAATG	hsa-mir-519c	NA	7	38300778	0.873578	1	7	35	CDS	ENST00000373036	MTF1
chr1	-	38300784	38300790	TGAGTGT	7mer1A	G1689.1	ACACTCATACAATGCACTTCCACAACACAATG	hsa-mir-3659;hsa-mir-3659;hsa-mir-3659	NA	7	38300778	0.873578	1	7	35	CDS	ENST00000373036	MTF1
chr1	-	38300775	38300783	TGCATTGTA	9mer2-10	G1689.1	ACACTCATACAATGCACTTCCACAACACAATG	hsa-mir-33a;hsa-mir-33a;hsa-mir-33a	NA	7	38300778	0.873578	1	7	35	CDS	ENST00000373036	MTF1
chr1	-	38300775	38300781	TGCATTG	7mer2-8	G1689.1	ACACTCATACAATGCACTTCCACAACACAATG	hsa-mir-33b	NA	7	38300778	0.873578	1	7	35	CDS	ENST00000373036	MTF1
chr1	-	38300771	38300778	GAAGTGCA	8mer2-9	G1689.1	ACACTCATACAATGCACTTCCACAACACAATG	hsa-mir-3616	NA	7	38300778	0.873578	1	7	35	CDS	ENST00000373036	MTF1
chr1	-	38300779	38300785	CTGTATG	7mer1A	G1689.1	ACACTCATACAATGCACTTCCACAACACAATG	hsa-mir-675	NA	7	38300778	0.873578	1	7	35	CDS	ENST00000373036	MTF1
chr1	-	38417092	38417106	NA	MA	G1691.1	ACGTGGAGCTATGGC	NA	NA	8	38417092	0.834973	1	8	16	Intergenic	NA	NA
chr1	-	39304867	39304874	TTTCAACT	8mer1A	G1696.1	CCATCAATTCCAGTTGAAAATAATAGA	hsa-mir-1305	NA	14	39304871	0.807182	2	14	84	3UTR	ENST00000373001	RRAGC
chr1	-	39304861	39304867	CATTATT	7mer1A	G1696.1	CCATCAATTCCAGTTGAAAATAATAGA	hsa-mir-126;hsa-mir-126	NA	14	39304871	0.807182	2	14	84	3UTR	ENST00000373001	RRAGC
chr1	-	39304864	39304870	TATTTTC	7mer1A	G1696.1	CCATCAATTCCAGTTGAAAATAATAGA	ebv-mir-bart2;ebv-mir-bart2	NA	14	39304871	0.807182	2	14	84	3UTR	ENST00000373001	RRAGC
chr1	-	40038105	40038112	TAAAGTGC	8mer1A	G1698.1	ATAACAAGGCACTTTATGATACTTTTTCTG	hsa-mir-20a;hsa-mir-20a;hsa-mir-93;hsa-mir-20b;hsa-mir-17;hsa-mir-17;hsa-mir-106b	NA	9	40038110	0.673721	2	18	90	CDS	ENST00000372856	PABPC4
chr1	-	40038096	40038102	AAAGTAT	7mer2-8	G1698.1	ATAACAAGGCACTTTATGATACTTTTTCTG	hsa-mir-548l	NA	9	40038110	0.673721	2	18	90	CDS	ENST00000372856	PABPC4
chr1	-	40038095	40038101	AAAAGTA	7mer2-8	G1698.1	ATAACAAGGCACTTTATGATACTTTTTCTG	hsa-mir-548n;hsa-mir-548q;hsa-mir-548j;hsa-mir-548u;hsa-mir-548u	NA	9	40038110	0.673721	2	18	90	CDS	ENST00000372856	PABPC4
chr1	-	40038100	40038106	CATCATA	7mer1A	G1698.1	ATAACAAGGCACTTTATGATACTTTTTCTG	hsa-mir-487a;hsa-mir-487a;hsa-mir-154;ebv-mir-bart7;ebv-mir-bart7;ebv-mir-bart7	NA	9	40038110	0.673721	2	18	90	CDS	ENST00000372856	PABPC4
chr1	-	40038128	40038134	ATTGTCC	7mer1A	G1699.1	AACCTGGACAAATCTATAG	hsa-mir-2355	NA	5	40038129	0.686153	1	2	18	CDS	ENST00000372856	PABPC4
chr1	-	40076570	40076586	NA	MA	G1702.1	AGATGAACAACTGCGAA	NA	LTR	25	40076586	0.997627	1	25	25	Intergenic	NA	NA
chr1	-	40109159	40109175	NA	MA	G1703.1	GACGATCTCCTGACCCC	NA	LINE	53	40109159	0.932692	1	50	109	Intergenic	NA	NA
chr1	-	40153983	40153989	GACTGTC	7mer2-8	G1705.1	CAGAGACAGTCTGACCATC	hsa-mir-641	NA	168	40153981	0.688261	1	168	336	intron	ENST00000372844	HPCAL4
chr1	-	40278999	40279014	NA	MA	G1706.1	GGTGGTGTTGCGGGTC	NA	NA	5	40279005	0.681784	1	5	20	Intergenic	NA	NA
chr1	-	40915644	40915650	ACCCGGC	7mer2-8	G1708.1	GCGCGCCGGGTTGGCTGCG	hsa-mir-941-4;hsa-mir-941-4;hsa-mir-941-3;hsa-mir-941-3;hsa-mir-941-1	NA	5	40915653	0.823579	1	5	10	Intergenic	NA	NA
chr1	-	40943674	40943689	NA	MA	G1709.1	TTCGAATCTTACTCGG	NA	NA	7	40943681	0.652079	1	7	35	Intergenic	NA	NA
chr1	-	41053383	41053389	TTATGCA	7mer2-8	G1710.1	TCGAATCCTGCATAACCCACT	hsa-mir-491	LTR	5	41053377	0.992434	3	10	15	Intergenic	NA	NA
chr1	-	41053386	41053392	TGCAGGA	7mer1A	G1710.1	TCGAATCCTGCATAACCCACT	hsa-mir-1286	LTR	5	41053377	0.992434	3	10	15	Intergenic	NA	NA
chr1	-	41223074	41223096	NA	MA	G1713.1	GCATTCTGTCCGATCTGCGGAGT	NA	NA	17	41223092	0.742969	2	34	80	Intergenic	NA	NA
chr1	-	41685913	41685919	ACCCATT	7mer2-8	G1716.1	TATAATGGGTCAGTGA	hsa-mir-660;hsa-mir-660	NA	6	41685907	0.959358	1	6	24	intron	ENST00000337495	SCMH1
chr1	-	41827902	41827920	NA	MA	G1718.1	GTCCGGGGCGCTCTCGATG	NA	NA	13	41827902	0.919855	1	13	39	Intergenic	NA	NA
chr1	-	41972162	41972168	ACAGTAC	7mer2-8	G1720.1	TAAATTACATCTGTACTGTGAATG	hsa-mir-101-1;hsa-mir-101-2;hsa-mir-101-2;hsa-mir-101-2	NA	5	41972167	0.768686	1	5	40	3UTR	ENST00000372583	HIVEP3
chr1	-	41972159	41972166	TTCACAGT	8mer1A	G1720.1	TAAATTACATCTGTACTGTGAATG	hsa-mir-27a;hsa-mir-27b;hsa-mir-27b;hsa-mir-27b;hsa-mir-27b;hsa-mir-27b	NA	5	41972167	0.768686	1	5	40	3UTR	ENST00000372583	HIVEP3
chr1	-	41972160	41972166	TCACAGT	7mer1A	G1720.1	TAAATTACATCTGTACTGTGAATG	hsa-mir-128-1;hsa-mir-128-1;hsa-mir-128-2;hsa-mir-128-2	NA	5	41972167	0.768686	1	5	40	3UTR	ENST00000372583	HIVEP3
chr1	-	42426909	42426928	NA	MA	G1721.1	ACAGTCTGATGATGGTTGGA	NA	NA	8	42426921	0.784038	2	16	30	Intergenic	NA	NA
chr1	-	42689036	42689042	CAAAAGT	7mer1A	G1723.1	ATCAGGACTTTTACTTTGA	hsa-mir-548n;hsa-mir-548t;hsa-mir-548t;hsa-mir-548q;hsa-mir-548j;hsa-mir-548u;hsa-mir-548u	NA	48	42689048	0.94305	1	12	349	intron	ENST00000372572	FOXJ3
chr1	-	42689032	42689039	AAAGTAAA	8mer2-9	G1723.1	ATCAGGACTTTTACTTTGA	hsa-mir-559	NA	48	42689048	0.94305	1	12	349	intron	ENST00000372572	FOXJ3
chr1	-	42689032	42689038	AAAGTAA	7mer2-8	G1723.1	ATCAGGACTTTTACTTTGA	hsa-mir-548i-3;hsa-mir-548n;hsa-mir-548i-4;hsa-mir-548f-4;hsa-mir-548q;hsa-mir-548j;hsa-mir-548i-1;hsa-mir-548i-2	NA	48	42689048	0.94305	1	12	349	intron	ENST00000372572	FOXJ3
chr1	-	42689030	42689036	GCAAAGT	7mer1A	G1723.1	ATCAGGACTTTTACTTTGA	hsa-mir-3609;hsa-mir-3609;hsa-mir-3609	NA	48	42689048	0.94305	1	12	349	intron	ENST00000372572	FOXJ3
chr1	-	43118188	43118206	NA	MA	G1724.1	TATTGTGATGGTCAGAAAG	NA	NA	35	43118201	0.636857	1	32	149	Intergenic	NA	NA
chr1	-	43158973	43158992	NA	MA	G1725.1	CAAACAGTTGTAGCCTCATT	NA	NA	15	43158986	0.591463	2	21	51	Intergenic	NA	NA
chr1	-	43269701	43269710	ACAATATCCT	10mer2-11	G1726.1	GTGGTAAGGATATTGTTTG	hsa-mir-338	DNA	6	43269698	0.70765	2	12	36	Intergenic	NA	NA
chr1	-	43269705	43269711	AATCCTT	7mer1A	G1726.1	GTGGTAAGGATATTGTTTG	hsa-mir-501;hsa-mir-501;hsa-mir-501;hsa-mir-362	DNA	6	43269698	0.70765	2	12	36	Intergenic	NA	NA
chr1	-	43634627	43634634	AAAGTGCT	8mer1A	G1727.1	CAACTGCGAGCACTTAGGAAATACG	hsa-mir-520a;hsa-mir-520a;hsa-mir-106a	NA	13	43634627	0.739256	1	13	39	CDS	ENST00000236051	EBNA1BP2
chr1	-	43634627	43634633	AAAGTGC	7mer1A	G1727.1	CAACTGCGAGCACTTAGGAAATACG	hsa-mir-519c	NA	13	43634627	0.739256	1	13	39	CDS	ENST00000236051	EBNA1BP2
chr1	-	44389747	44389763	NA	MA	G1730.1	TTGAGGTAGTTGGAATA	NA	NA	6	44389754	0.694614	1	6	30	Intergenic	NA	NA
chr1	-	44463095	44463101	TGACAGC	7mer1A	G1732.1	ACGGCTGCTGTCACCTTGGTCACCACTG	hsa-mir-2277	NA	6	44463091	0.764854	1	6	36	3UTR	ENST00000372306	SLC6A9
chr1	-	44463097	44463103	ACAGCAG	7mer2-8	G1732.1	ACGGCTGCTGTCACCTTGGTCACCACTG	hsa-mir-214	NA	6	44463091	0.764854	1	6	36	3UTR	ENST00000372306	SLC6A9
chr1	-	44463097	44463104	ACAGCAGC	8mer2-9	G1732.1	ACGGCTGCTGTCACCTTGGTCACCACTG	hsa-mir-1538	NA	6	44463091	0.764854	1	6	36	3UTR	ENST00000372306	SLC6A9
chr1	-	44463094	44463100	GTGACAG	7mer2-8	G1732.1	ACGGCTGCTGTCACCTTGGTCACCACTG	hsa-mir-542	NA	6	44463091	0.764854	1	6	36	3UTR	ENST00000372306	SLC6A9
chr1	-	44463091	44463097	AAGGTGA	7mer2-8	G1732.1	ACGGCTGCTGTCACCTTGGTCACCACTG	ebv-mir-bart5;ebv-mir-bart5;ebv-mir-bart5	NA	6	44463091	0.764854	1	6	36	3UTR	ENST00000372306	SLC6A9
chr1	-	44615456	44615462	TGGTTCA	7mer2-8	G1733.1	AAAAATAGACCATGAACCATACACAAAAG	hsa-mir-659	LINE	9	44615462	0.936794	1	9	18	Intergenic	NA	NA
chr1	-	44615454	44615460	TATGGTT	7mer2-8	G1733.1	AAAAATAGACCATGAACCATACACAAAAG	hsa-mir-584	LINE	9	44615462	0.936794	1	9	18	Intergenic	NA	NA
chr1	-	44615448	44615454	ATTGTGT	7mer1A	G1733.1	AAAAATAGACCATGAACCATACACAAAAG	hsa-mir-592	LINE	9	44615462	0.936794	1	9	18	Intergenic	NA	NA
chr1	-	45082900	45082915	NA	MA	G1734.1	TCGACCCGTCGCCGCC	NA	NA	6	45082915	0.981868	1	6	6	Intergenic	NA	NA
chr1	-	45469955	45469961	ACCCCAC	7mer1A	G1736.1	AGTGTGTGGGGATCCA	hsa-mir-4286	NA	10	45469966	0.836541	1	10	30	CDS	ENST00000372168	HECTD3
chr1	-	45884084	45884100	NA	MA	G1737.1	TGTGATTGGATTCTGAG	NA	NA	5	45884099	0.794667	1	5	30	intron	ENST00000372084	TESK2
chr1	-	46093462	46093488	NA	MA	G1738.1	ATATTTTATTTTATTTTTGGCTGCTCG	NA	NA	6	46093471	0.770602	2	7	89	3UTR	ENST00000290795	GPBP1L1
chr1	-	46124717	46124723	TTGAGAA	7mer1A	G1740.1	CTAAATTTCTCAACACCACAGTCAGCTAAG	hsa-mir-580;hsa-mir-580	NA	7	46124711	0.987632	1	7	42	CDS	ENST00000290795	GPBP1L1
chr1	-	46124718	46124726	GGAGAAATT	9mer1A	G1740.1	CTAAATTTCTCAACACCACAGTCAGCTAAG	hsa-mir-539;hsa-mir-539	NA	7	46124711	0.987632	1	7	42	CDS	ENST00000290795	GPBP1L1
chr1	-	46124706	46124712	TGACTGT	7mer1A	G1740.1	CTAAATTTCTCAACACCACAGTCAGCTAAG	hsa-mir-641	NA	7	46124711	0.987632	1	7	42	CDS	ENST00000290795	GPBP1L1
chr1	-	47110853	47110859	TGAAGTG	7mer1A	G1745.1	ACAATGGACAGGTACTGAACTCCACTTCACTG	hsa-mir-3616;hsa-mir-573;hsa-mir-573	NA	7	47110855	0.794383	2	7	42	CDS	ENST00000371937	ATPAF1
chr1	-	47142089	47142095	AAAGTAT	7mer2-8	G1746.1	TTCATAGGCAGATACTTTG	hsa-mir-548l	NA	10	47142100	0.691437	2	5	44	3UTR	ENST00000371933	KIAA0494
chr1	-	47142172	47142180	ACAAAAAAA	9mer1A	G1747.1	TATTTTTTTGAGAACTGATT	hsa-mir-3613	NA	5	47142172	0.787338	1	5	50	3UTR	ENST00000371933	KIAA0494
chr1	-	47142170	47142177	ACTCAAAA	8mer1A	G1747.1	TATTTTTTTGAGAACTGATT	hsa-mir-616	NA	5	47142172	0.787338	1	5	50	3UTR	ENST00000371933	KIAA0494
chr1	-	47619984	47620003	NA	MA	G1748.1	AGTCTGATGATCTTTGGATG	NA	NA	13	47619998	0.835281	2	26	77	Intergenic	NA	NA
chr1	-	48390280	48390299	NA	MA	G1751.1	TACCCTGGGTTCTGTTGGCA	NA	NA	5	48390295	0.864436	1	5	30	Intergenic	NA	NA
chr1	-	48880343	48880349	ACCTGAT	7mer2-8	G1753.1	GGTGTTCTACAGTCCTATGATCAGGT	ebv-mir-bart4;ebv-mir-bart4;ebv-mir-bart4	NA	10361	48880350	0.755012	5	12035	67573	intron	ENST00000371847	SPATA6
chr1	-	48880348	48880354	ATCATAG	7mer2-8	G1753.1	GGTGTTCTACAGTCCTATGATCAGGT	ebv-mir-bart7;ebv-mir-bart7;ebv-mir-bart7	NA	10361	48880350	0.755012	5	12035	67573	intron	ENST00000371847	SPATA6
chr1	-	50186178	50186196	NA	MA	G1754.1	AAATTGGAATCGCTAGTAA	NA	NA	33	50186194	0.807867	1	25	122	intron	ENST00000371839	AGBL4
chr1	-	50650417	50650435	NA	MA	G1755.1	TCCGATGATCGGAGCCTCA	NA	NA	14	50650431	0.734051	1	14	35	Intergenic	NA	NA
chr1	-	50704010	50704025	NA	MA	G1756.1	GCTTGAGAATCGGGTG	NA	SINE	10	50704010	0.921376	1	8	32	Intergenic	NA	NA
chr1	-	50713635	50713657	NA	MA	G1757.1	CAGATTGTAGTTCGGATTGCAGT	NA	NA	112	50713646	0.598166	3	234	572	Intergenic	NA	NA
chr1	-	50713679	50713685	AATCATT	7mer1A	G1758.1	TAATGATACAGGGCCC	hsa-mir-382;hsa-mir-382	NA	8	50713683	0.597421	1	8	16	Intergenic	NA	NA
chr1	-	51511731	51511750	NA	MA	G1761.1	TTGTAAACTCTAAATACCGA	NA	NA	7	51511741	0.610096	2	14	28	Intergenic	NA	NA
chr1	-	51719702	51719717	NA	MA	G1764.1	GATGATCCGATTGATC	NA	NA	47	51719717	0.82757	2	94	141	Intergenic	NA	NA
chr1	-	51755745	51755751	TTTCAAC	7mer1A	G1765.1	GTGAAATTGTTGAAAGG	hsa-mir-1305	NA	66	51755759	0.795453	1	1	329	CDS	ENST00000371750	TTC39A
chr1	-	51755747	51755753	TCAACAA	7mer1A	G1765.1	GTGAAATTGTTGAAAGG	hsa-mir-3065;hsa-mir-3065;hsa-mir-3065	NA	66	51755759	0.795453	1	1	329	CDS	ENST00000371750	TTC39A
chr1	-	51755746	51755752	GTCAACA	7mer1A	G1765.1	GTGAAATTGTTGAAAGG	hsa-mir-421;hsa-mir-505	NA	66	51755759	0.795453	1	1	329	CDS	ENST00000371750	TTC39A
chr1	-	51821345	51821351	ACAGTGA	7mer1A	G1766.1	TAAAAACTTTCACTGAATACAAATAG	hsa-mir-3138	NA	14	51821351	0.706565	2	14	84	3UTR	ENST00000396122	EPS15
chr1	-	51821344	51821350	GTCAGTG	7mer1A	G1766.1	TAAAAACTTTCACTGAATACAAATAG	ebv-mir-bart15;ebv-mir-bart15	NA	14	51821351	0.706565	2	14	84	3UTR	ENST00000396122	EPS15
chr1	-	51822151	51822159	AAGGTGAAT	9mer2-10	G1767.1	CAAATTCACCTTCACTTAG	ebv-mir-bart5;ebv-mir-bart5;ebv-mir-bart5	NA	5	51822162	0.881709	1	5	25	3UTR	ENST00000396122	EPS15
chr1	-	51925076	51925083	GGAGAATC	8mer2-9	G1768.1	AGTTCGACGATTCTCCCGCC	hsa-mir-802	NA	19	51925087	0.622275	2	37	58	intron	ENST00000396122	EPS15
chr1	-	52378868	52378874	TGGACTG	7mer2-8	G1769.1	AACAGTCCATTTGGATA	hsa-mir-1269;hsa-mir-1269	NA	5	52378864	0.629592	1	5	20	3UTR	ENST00000371655	RAB3B
chr1	-	52486112	52486118	AATCCTT	7mer1A	G1770.1	TTATTCTACCCCCTACCAAGGATATCAG	hsa-mir-501;hsa-mir-501;hsa-mir-501	NA	5	52486121	0.987999	1	5	35	3UTR	ENST00000371626	TXNDC12
chr1	-	52486109	52486115	GGATATC	7mer1A	G1770.1	TTATTCTACCCCCTACCAAGGATATCAG	hsa-mir-3074;hsa-mir-144	NA	5	52486121	0.987999	1	5	35	3UTR	ENST00000371626	TXNDC12
chr1	-	52486114	52486120	ACCTTGG	7mer1A	G1770.1	TTATTCTACCCCCTACCAAGGATATCAG	hsa-mir-212	NA	5	52486121	0.987999	1	5	35	3UTR	ENST00000371626	TXNDC12
chr1	-	52486112	52486120	AATCCTTGG	9mer1A	G1770.1	TTATTCTACCCCCTACCAAGGATATCAG	hsa-mir-362	NA	5	52486121	0.987999	1	5	35	3UTR	ENST00000371626	TXNDC12
chr1	-	52498078	52498084	TGTGATA	7mer1A	G1771.1	ATCCTACTTGGGCTATCACAGAGCATTG	hsa-mir-3689b;hsa-mir-3689a	NA	9	52498079	0.890819	2	13	59	3UTR	ENST00000371614	KTI12
chr1	-	53130881	53130900	NA	MA	G1774.1	ACAGTCTGACAATTGGAGCC	NA	LINE	29	53130881	0.668277	2	58	58	Intergenic	NA	NA
chr1	-	53150342	53150349	TGTTGTAC	8mer1A	G1775.1	TCCAACCCCCTAAAATGTACAACACCAAG	hsa-mir-3613	LINE	8	53150337	0.743847	1	8	24	Intergenic	NA	NA
chr1	-	53150623	53150648	NA	MA	G1776.1	CTTAAATCAAGCTATGACAAATTATG	NA	LINE	7	53150637	0.856542	2	7	44	Intergenic	NA	NA
chr1	-	53152530	53152536	TTCACAG	7mer1A	G1777.1	TTAACTGTCCCTGTGAATGA	hsa-mir-27a;hsa-mir-27b;hsa-mir-27b;hsa-mir-27b;hsa-mir-27b;hsa-mir-27b	NA	5	53152539	0.762871	1	5	30	3UTR	ENST00000371538	C1orf163
chr1	-	53628587	53628608	NA	MA	G1778.1	AAAGGGTAAATAAACTTGGAAA	NA	NA	8	53628598	0.787671	1	8	24	Intergenic	NA	NA
chr1	-	53714902	53714908	TGTGACT	7mer1A	G1779.1	AAAATGGGTTAGTCACAG	hsa-mir-3164;hsa-mir-3164;hsa-mir-3164	NA	5	53714911	0.622478	1	5	15	intron	ENST00000347547	LRP8
chr1	-	53714910	53714916	ACCCATT	7mer2-8	G1779.1	AAAATGGGTTAGTCACAG	hsa-mir-660;hsa-mir-660	NA	5	53714911	0.622478	1	5	15	intron	ENST00000347547	LRP8
chr1	-	53723120	53723127	TGAGGTAG	8mer1A	G1780.1	TCAATCTACCTCAACTACG	hsa-let-7d;hsa-let-7d;hsa-let-7a-3;hsa-let-7a-3;hsa-let-7e;hsa-let-7e;hsa-let-7e;hsa-let-7a-2;hsa-let-7g;hsa-let-7i;hsa-let-7i;hsa-let-7i;hsa-let-7a-1;hsa-let-7a-1;hsa-let-7b;hsa-let-7b;hsa-let-7b;hsa-let-7f-1;hsa-let-7f-1;hsa-let-7c;hsa-let-7c;hsa-let-7c;hsa-let-7f-2;hsa-mir-98	NA	18	53723128	0.738922	1	18	72	CDS	ENST00000347547	LRP8
chr1	-	53905034	53905040	GGGGATC	7mer2-8	G1782.1	GATGATCCCCTCGCG	ebv-mir-bart6	NA	99	53905043	0.879828	1	98	199	Intergenic	NA	NA
chr1	-	53972583	53972590	AGCCCCCA	8mer2-9	G1784.1	GTTGGGGGCTCCAAG	hsa-mir-3943;hsa-mir-3943	NA	6	53972592	0.583268	1	1	17	intron	ENST00000312233	GLIS1
chr1	-	54232277	54232283	ATATAAT	7mer1A	G1785.1	CAAATTATAAATAGGTGCTACTGG	hsa-mir-374a;hsa-mir-374b	NA	7	54232275	0.837324	1	7	42	3UTR	ENST00000371429	TMEM48
chr1	-	54232267	54232273	TAGCACC	7mer1A	G1785.1	CAAATTATAAATAGGTGCTACTGG	hsa-mir-29c;ebv-mir-bart1;hsa-mir-29a;hsa-mir-29b-2;hsa-mir-29b-1	NA	7	54232275	0.837324	1	7	42	3UTR	ENST00000371429	TMEM48
chr1	-	54433137	54433154	NA	MA	G1787.1	ACTACAGTCTGACAGATT	NA	SINE	10	54433143	0.688856	2	20	30	Intergenic	NA	NA
chr1	-	54745225	54745240	NA	MA	G1788.1	GAGGCTGCTTGCCGGC	NA	NA	5	54745225	0.793396	1	5	10	intron	ENST00000371319	SSBP3
chr1	-	54780644	54780658	NA	MA	G1789.1	GATGATCAGGGCCGA	NA	NA	7	54780658	0.793918	1	7	7	intron	ENST00000371319	SSBP3
chr1	-	55532175	55532181	AGAGGAA	7mer2-8	G1794.1	AATTTTCCTCTGCTACCTCTTG	hsa-mir-3916	NA	5	55532164	0.899891	1	5	45	3UTR	ENST00000294383	USP24
chr1	-	55532167	55532173	GAGGTAG	7mer2-8	G1794.1	AATTTTCCTCTGCTACCTCTTG	hsa-let-7d;hsa-let-7d;hsa-let-7a-3;hsa-let-7a-3;hsa-let-7e;hsa-let-7e;hsa-let-7e;hsa-let-7a-2;hsa-let-7g;hsa-let-7i;hsa-let-7i;hsa-let-7i;hsa-let-7a-1;hsa-let-7a-1;hsa-let-7b;hsa-let-7b;hsa-let-7b;hsa-let-7f-1;hsa-let-7f-1;hsa-let-7c;hsa-let-7c;hsa-let-7c;hsa-let-7f-2;hsa-mir-98	NA	5	55532164	0.899891	1	5	45	3UTR	ENST00000294383	USP24
chr1	-	55863984	55864003	NA	MA	G1795.1	AAAGTCTGATGATCTGGGAC	NA	LINE	23	55863996	0.724846	3	46	69	Intergenic	NA	NA
chr1	-	56038676	56038683	CTGACTCC	8mer2-9	G1796.1	GGAGCTTCGGAGTCAGTGA	hsa-mir-345;hsa-mir-345;hsa-mir-345	NA	10	56038679	0.82124	1	10	30	Intergenic	NA	NA
chr1	-	56465637	56465643	AGTGAAT	7mer1A	G1798.1	TTTGGCAATGGAATTCACAT	hsa-mir-1257	NA	30	56465636	0.870712	3	45	149	Intergenic	NA	NA
chr1	-	56766082	56766101	NA	MA	G1799.1	AATACGTCGATAGGCCGGGA	NA	SINE	18	56766101	0.934389	1	11	36	Intergenic	NA	NA
chr1	-	56853563	56853583	NA	MA	G1800.1	ATCTTGTTTGTGTTGGTGGTT	NA	LINE	6	56853567	0.680055	2	12	60	Intergenic	NA	NA
chr1	-	56960727	56960733	ATATAAT	7mer1A	G1803.1	AAACAATTTAGCTATATCCACTATGATTATAAACTG	hsa-mir-374a;hsa-mir-374b	NA	7	56960741	0.87432	1	7	77	3UTR	ENST00000371250	PPAP2B
chr1	-	56960732	56960739	ATCATAGT	8mer2-9	G1803.1	AAACAATTTAGCTATATCCACTATGATTATAAACTG	ebv-mir-bart7;ebv-mir-bart7;ebv-mir-bart7	NA	7	56960741	0.87432	1	7	77	3UTR	ENST00000371250	PPAP2B
chr1	-	56960736	56960743	TAGTGGAT	8mer1A	G1803.1	AAACAATTTAGCTATATCCACTATGATTATAAACTG	hsa-mir-3691;hsa-mir-3681;hsa-mir-3681	NA	7	56960741	0.87432	1	7	77	3UTR	ENST00000371250	PPAP2B
chr1	-	56961454	56961460	TGATTGA	7mer1A	G1804.1	TCAATCACCGGGCACTTGCATACTCTTAG	hsa-mir-514-2;hsa-mir-514-2;hsa-mir-514-3;hsa-mir-514-3;hsa-mir-514-1;hsa-mir-514-1	NA	134	56961448	0.861004	5	147	919	3UTR	ENST00000371250	PPAP2B
chr1	-	56961762	56961768	ACAGTAC	7mer2-8	G1805.1	TCCATCCCATTCTATTCTGTACTGTGACTTTAGT	hsa-mir-101-1;hsa-mir-101-2;hsa-mir-101-2;hsa-mir-101-2	NA	84	56961767	0.759995	7	138	998	3UTR	ENST00000371250	PPAP2B
chr1	-	56961760	56961766	TCACAGT	7mer2-8	G1805.1	TCCATCCCATTCTATTCTGTACTGTGACTTTAGT	hsa-mir-128-1;hsa-mir-128-1;hsa-mir-128-2;hsa-mir-128-2;hsa-mir-27a;hsa-mir-27b;hsa-mir-27b;hsa-mir-27b;hsa-mir-27b;hsa-mir-27b	NA	84	56961767	0.759995	7	138	998	3UTR	ENST00000371250	PPAP2B
chr1	-	57041778	57041810	NA	MA	G1806.1	TTTCACATACCTTTTTAGAACGTTAAATTCTTG	NA	NA	7	57041793	0.846165	1	7	98	intron	ENST00000371250	PPAP2B
chr1	-	57982512	57982518	TTCAAGT	7mer1A	G1808.1	TTGCAGCTGGACTTGAAG	hsa-mir-26b;hsa-mir-26b;hsa-mir-26a-2;hsa-mir-26a-1;hsa-mir-26a-1;hsa-mir-26a-1;hsa-mir-26a-1	NA	6	57982521	0.845694	1	6	24	intron	ENST00000371236	DAB1
chr1	-	57990676	57990694	NA	MA	G1809.1	CTTTGGGTTGTAAATCATT	NA	NA	5	57990676	0.705453	2	10	35	intron	ENST00000371236	DAB1
chr1	-	58509188	58509194	CAAAACT	7mer2-8	G1810.1	AGAGTTTTGTCAGATGGATC	hsa-mir-548o;hsa-mir-1323;hsa-mir-1323;hsa-mir-1323	NA	22	58509182	0.751987	2	43	111	intron	ENST00000371236	DAB1
chr1	-	58602938	58602944	TCAGACA	7mer1A	G1811.1	AGTTGTCTGACGATCC	ebv-mir-bart11;ebv-mir-bart11;ebv-mir-bart11	SINE	35	58602938	0.753051	1	32	131	intron	ENST00000371236	DAB1
chr1	-	58733502	58733508	CTGGACT	7mer1A	G1812.1	GATTCCAAGTCCAATGATC	hsa-mir-1269;hsa-mir-1269	NA	6	58733501	0.806899	1	6	24	Intergenic	NA	NA
chr1	-	58733506	58733513	ACTTGGAA	8mer2-9	G1812.1	GATTCCAAGTCCAATGATC	hsa-mir-890	NA	6	58733501	0.806899	1	6	24	Intergenic	NA	NA
chr1	-	59042388	59042402	NA	MA	G1814.1	CTACGCTGCGATGAG	NA	NA	7	59042388	0.767865	2	9	12	CDS	ENST00000371225	TACSTD2
chr1	-	59246628	59246634	TAAAATT	7mer1A	G1815.1	AAATTTTACAATAGGTGCTTATTCTCAAAG	hsa-mir-548p	NA	53	59246624	0.715433	7	57	522	3UTR	ENST00000371222	JUN
chr1	-	59246625	59246632	CTGTAAAA	8mer1A	G1815.1	AAATTTTACAATAGGTGCTTATTCTCAAAG	hsa-mir-548d-1	NA	53	59246624	0.715433	7	57	522	3UTR	ENST00000371222	JUN
chr1	-	59246608	59246615	TTGAGAAT	8mer1A	G1815.1	AAATTTTACAATAGGTGCTTATTCTCAAAG	hsa-mir-580	NA	53	59246624	0.715433	7	57	522	3UTR	ENST00000371222	JUN
chr1	-	59246607	59246615	TTTGAGAAT	9mer1A	G1815.1	AAATTTTACAATAGGTGCTTATTCTCAAAG	hsa-mir-580	NA	53	59246624	0.715433	7	57	522	3UTR	ENST00000371222	JUN
chr1	-	59247409	59247416	TAATACTG	8mer1A	G1816.1	ATCTCATTCAGTATTAAAG	hsa-mir-429;hsa-mir-200c;hsa-mir-200c;hsa-mir-200b;hsa-mir-200b;hsa-mir-200b;hsa-mir-200b	NA	10	59247417	0.739004	1	10	60	3UTR	ENST00000371222	JUN
chr1	-	59247415	59247421	TGAATGA	7mer2-8	G1816.1	ATCTCATTCAGTATTAAAG	hsa-mir-1257	NA	10	59247417	0.739004	1	10	60	3UTR	ENST00000371222	JUN
chr1	-	59247408	59247414	ATAATAC	7mer1A	G1816.1	ATCTCATTCAGTATTAAAG	hsa-mir-655;hsa-mir-374c;hsa-mir-374c	NA	10	59247417	0.739004	1	10	60	3UTR	ENST00000371222	JUN
chr1	-	59249582	59249589	AAGGTGAA	8mer2-9	G1817.1	TTCTTTTCACCTTCTCTCTAA	ebv-mir-bart5;ebv-mir-bart5;ebv-mir-bart5	NA	10	59249588	0.794028	1	10	100	5UTR	ENST00000371222	JUN
chr1	-	59395751	59395771	NA	MA	G1818.1	GAAGTTTGTCTGGGTTTGGAA	NA	NA	7	59395761	0.738071	1	7	49	Intergenic	NA	NA
chr1	-	59440962	59440968	ATCACAC	7mer1A	G1819.1	TATTTGGTGTGAATTGTAGA	hsa-mir-377;hsa-mir-377	NA	11	59440955	0.854585	2	22	77	Intergenic	NA	NA
chr1	-	59440963	59440969	TCACACC	7mer1A	G1819.1	TATTTGGTGTGAATTGTAGA	hsa-mir-1228	NA	11	59440955	0.854585	2	22	77	Intergenic	NA	NA
chr1	-	59478232	59478246	NA	MA	G1820.1	GACGATCTTCCCGAA	NA	NA	11	59478232	0.731463	1	8	25	Intergenic	NA	NA
chr1	-	60044803	60044809	TTCAGAT	7mer2-8	G1823.1	ACGATCTGAATGAGGA	hsa-mir-3942	NA	5	60044797	0.970976	1	5	10	Intergenic	NA	NA
chr1	-	60281363	60281369	TCCTTCA	7mer1A	G1826.1	TGAAGGAGCATTGGTCCGGGA	hsa-mir-205;hsa-mir-205	NA	6	60281359	0.62921	1	6	18	Intergenic	NA	NA
chr1	-	60529322	60529342	NA	MA	G1827.1	AAGAGCATTCTAAGGAGACAG	NA	NA	25	60529342	0.80278	1	25	50	intron	ENST00000371201	C1orf87
chr1	-	61010271	61010290	NA	MA	G1828.1	AATAAAAACACAGCATTCTG	NA	DNA	10	61010280	0.772642	1	10	30	Intergenic	NA	NA
chr1	-	61283236	61283243	CTACCATT	8mer2-9	G1829.1	CTTAGCATGAATGGTAGGAGA	hsa-mir-1305	NA	18	61283245	0.80219	1	18	72	Intergenic	NA	NA
chr1	-	61283243	61283250	TCATGCTA	8mer1A	G1829.1	CTTAGCATGAATGGTAGGAGA	hsa-mir-3146	NA	18	61283245	0.80219	1	18	72	Intergenic	NA	NA
chr1	-	63024798	63024804	TATTTTC	7mer1A	G1831.1	ATCATGGAAAATAACTTAG	ebv-mir-bart2;ebv-mir-bart2	NA	5	63024805	0.859467	1	5	20	CDS	ENST00000395441	DOCK7
chr1	-	63461313	63461319	CATCCCT	7mer1A	G1833.1	AGGGATAGTTGGGGGC	hsa-mir-188;hsa-mir-188	LINE	12	63461304	0.708522	1	2	34	Intergenic	NA	NA
chr1	-	64349181	64349187	CAAAAAT	7mer1A	G1836.1	AGGTATTTTTATTGGAAGGTGC	hsa-mir-548c;hsa-mir-548c	NA	5	64349177	0.575055	3	15	30	Intergenic	NA	NA
chr1	-	64349176	64349182	CCCAATA	7mer1A	G1836.1	AGGTATTTTTATTGGAAGGTGC	hsa-mir-323b	NA	5	64349177	0.575055	3	15	30	Intergenic	NA	NA
chr1	-	64398414	64398420	AGGCAGG	7mer2-8	G1837.1	TGCAGGTTCAAATCCTGCCTCTG	hsa-mir-940;hsa-mir-940;hsa-mir-940;hsa-mir-940	SINE	5	64398411	0.975993	3	15	20	Intergenic	NA	NA
chr1	-	64465576	64465582	GAACAAA	7mer2-8	G1838.1	AGACTGAGAGTTTGTTCTTGA	hsa-mir-589	NA	7	64465583	0.757273	2	14	42	Intergenic	NA	NA
chr1	-	64465577	64465583	AACAAAC	7mer2-8	G1838.1	AGACTGAGAGTTTGTTCTTGA	hsa-mir-495;hsa-mir-495;hsa-mir-495	NA	7	64465583	0.757273	2	14	42	Intergenic	NA	NA
chr1	-	65432310	65432317	TCACCAGC	8mer1A	G1840.1	GCCGCTGGTGACGTCGCGAG	hsa-mir-1226;hsa-mir-1226	NA	44	65432320	0.940378	2	78	54	Intergenic	NA	NA
chr1	-	66324899	66324919	NA	MA	G1842.1	ATCTAGAATATCTTATATCAA	NA	NA	6	66324912	0.781431	1	5	43	Intergenic	NA	NA
chr1	-	66403875	66403881	TGGGGAA	7mer2-8	G1843.1	GTTTGAACTTCCCCATGGGCACCA	hsa-mir-2110	NA	7	66403882	0.674749	2	14	28	Intergenic	NA	NA
chr1	-	66403882	66403888	GTTCAAA	7mer2-8	G1843.1	GTTTGAACTTCCCCATGGGCACCA	hsa-mir-607	NA	7	66403882	0.674749	2	14	28	Intergenic	NA	NA
chr1	-	66582593	66582599	GCTACAG	7mer2-8	G1844.1	ATCCTGGGGCTGTAGCTG	hsa-mir-548v	NA	9	66582591	0.941434	1	9	36	Intergenic	NA	NA
chr1	-	66701060	66701080	NA	MA	G1845.1	ATATTTCTGTACCTATTAATA	NA	LINE	5	66701063	0.638991	2	10	40	Intergenic	NA	NA
chr1	-	66965306	66965312	TCCTGCC	7mer1A	G1846.1	GTGAGGCAGGATTACTTCCTTT	hsa-mir-1976	NA	5	66965304	0.726857	2	10	30	Intergenic	NA	NA
chr1	-	66965306	66965313	CCCTGCCT	8mer1A	G1846.1	GTGAGGCAGGATTACTTCCTTT	hsa-mir-3173	NA	5	66965304	0.726857	2	10	30	Intergenic	NA	NA
chr1	-	66965303	66965309	TAATCCT	7mer1A	G1846.1	GTGAGGCAGGATTACTTCCTTT	hsa-mir-500b;hsa-mir-500b;hsa-mir-500b;hsa-mir-500a	NA	5	66965304	0.726857	2	10	30	Intergenic	NA	NA
chr1	-	67103341	67103360	NA	MA	G1847.1	GAGTTCTAAATTTGACGATC	NA	NA	209	67103347	0.812088	2	416	1047	Intergenic	NA	NA
chr1	-	67877167	67877174	TAAAATTA	8mer1A	G1851.1	TCTAATATAATTTTATATTTACACACATACG	hsa-mir-548p	NA	5	67877166	0.737738	1	5	60	3UTR	ENST00000370994	SERBP1
chr1	-	68063823	68063837	NA	MA	G1852.1	GGGATAACTAGTTGA	NA	NA	7	68063823	0.789219	1	7	21	Intergenic	NA	NA
chr1	-	68167329	68167335	TCACAGT	7mer2-8	G1853.1	CATCTTATTAACCATAATACTGTGATCATTATTTG	hsa-mir-128-1;hsa-mir-128-1;hsa-mir-128-2;hsa-mir-128-2;hsa-mir-27a;hsa-mir-27b;hsa-mir-27b;hsa-mir-27b;hsa-mir-27b;hsa-mir-27b	NA	65	68167337	0.889816	3	80	738	3UTR	ENST00000370982	GNG12
chr1	-	68167331	68167337	ACAGTAT	7mer2-8	G1853.1	CATCTTATTAACCATAATACTGTGATCATTATTTG	hsa-mir-144	NA	65	68167337	0.889816	3	80	738	3UTR	ENST00000370982	GNG12
chr1	-	68167337	68167344	TTATGGTT	8mer1A	G1853.1	CATCTTATTAACCATAATACTGTGATCATTATTTG	hsa-mir-584	NA	65	68167337	0.889816	3	80	738	3UTR	ENST00000370982	GNG12
chr1	-	68168701	68168708	AAAAGTGA	8mer2-9	G1854.1	AGTCACTTTTTTTATCAG	hsa-mir-548t;hsa-mir-548t	NA	23	68168710	0.882741	1	4	203	3UTR	ENST00000370982	GNG12
chr1	-	68224013	68224019	TTGGGAC	7mer2-8	G1855.1	GTCCCAAGGGTTTGGTTGTTTGT	hsa-mir-1302-1;hsa-mir-1302-9;hsa-mir-1302-2;hsa-mir-3913-1;hsa-mir-3913-2	NA	44	68223997	0.719442	4	83	295	intron	ENST00000370982	GNG12
chr1	-	68336399	68336405	GAGGTAG	7mer2-8	G1856.1	TAACTATCATTCTACTCTCTACCTCCACG	hsa-let-7d;hsa-let-7d;hsa-let-7a-3;hsa-let-7a-3;hsa-let-7e;hsa-let-7e;hsa-let-7e;hsa-let-7a-2;hsa-let-7g;hsa-let-7i;hsa-let-7i;hsa-let-7i;hsa-let-7a-1;hsa-let-7a-1;hsa-let-7b;hsa-let-7b;hsa-let-7b;hsa-let-7f-1;hsa-let-7f-1;hsa-let-7c;hsa-let-7c;hsa-let-7c;hsa-let-7f-2;hsa-mir-98	NA	7	68336408	0.772855	1	5	65	Intergenic	NA	NA
chr1	-	68458607	68458633	NA	MA	G1857.1	TGGTTTAGTGAGGCCTTTGGATTGACT	NA	RNA	10	68458617	0.830705	3	22	84	Intergenic	NA	NA
chr1	-	68594774	68594788	NA	MA	G1858.1	TGATCCGCCGCCGTC	NA	NA	7	68594788	0.828532	1	6	14	intron	ENST00000354777	GPR177
chr1	-	68630917	68630923	CAACACT	7mer2-8	G1859.1	GGCTAGTGTTGCTCTGAA	hsa-mir-505	NA	20	68630922	0.710088	1	20	100	intron	ENST00000354777	GPR177
chr1	-	68656948	68656954	CACGTCC	7mer2-8	G1860.1	AAGGACGTGGTATTCTGTTAT	hsa-mir-1274b	NA	5	68656942	0.577254	2	10	30	intron	ENST00000354777	GPR177
chr1	-	69249133	69249156	NA	MA	G1862.1	GAAAGATGGAAAGTCCCCATGAAT	NA	NA	65	69249156	0.9994	2	117	130	Intergenic	NA	NA
chr1	-	69785144	69785151	TGTGAAGA	8mer2-9	G1863.1	GGTAGGTCTTCACATGTCA	hsa-mir-3611	NA	35	69785143	0.801429	1	35	175	Intergenic	NA	NA
chr1	-	69965053	69965075	NA	MA	G1864.1	TGCAGTCCGATGATCGGTCCTTG	NA	LTR	1228	69965066	0.769817	4	1300	3852	Intergenic	NA	NA
chr1	-	70459819	70459825	CTGGACT	7mer1A	G1865.1	AGTCCAATGATCAACGA	hsa-mir-1269;hsa-mir-1269	NA	6	70459818	0.677136	1	6	12	Intergenic	NA	NA
chr1	-	70586815	70586821	ACAGCAG	7mer2-8	G1866.1	TGTCTGCTGTCTTCTGTTTAA	hsa-mir-1538;hsa-mir-214	NA	25	70586818	0.779465	2	26	237	Intergenic	NA	NA
chr1	-	70726603	70726609	AAAGTAT	7mer2-8	G1867.1	CTCCCTTACTTTGTAGGAATATGGTATACTTTCAG	hsa-mir-548l	NA	5	70726614	0.818491	2	8	62	3UTR	ENST00000370944	ANKRD13C
chr1	-	70726620	70726627	TACAAAGT	8mer2-9	G1867.1	CTCCCTTACTTTGTAGGAATATGGTATACTTTCAG	ebv-mir-bart22	NA	5	70726614	0.818491	2	8	62	3UTR	ENST00000370944	ANKRD13C
chr1	-	70726623	70726629	AAAGTAA	7mer2-8	G1867.1	CTCCCTTACTTTGTAGGAATATGGTATACTTTCAG	hsa-mir-548i-3;hsa-mir-559;hsa-mir-548n;hsa-mir-548i-4;hsa-mir-548f-4;hsa-mir-548q;hsa-mir-548j;hsa-mir-548i-1;hsa-mir-548i-2	NA	5	70726614	0.818491	2	8	62	3UTR	ENST00000370944	ANKRD13C
chr1	-	70766563	70766569	CAGTAAA	7mer2-8	G1868.1	ACACAACTCTCATAGACTTTACTG	hsa-mir-545	NA	6	70766574	0.808385	1	6	36	CDS	ENST00000370944	ANKRD13C
chr1	-	71146702	71146718	NA	MA	G1870.1	GATTGAAGATGATCAGA	NA	NA	11	71146715	0.739087	1	11	33	Intergenic	NA	NA
chr1	-	71494308	71494314	TCCCCAG	7mer2-8	G1871.1	AAAGGTGCCCTGGGGATAACA	hsa-mir-2355	NA	8	71494313	0.8311	1	8	16	intron	ENST00000370931	PTGER3
chr1	-	71498324	71498330	AAAGAGA	7mer2-8	G1872.1	CACTGTCTCTTTCTGAGACTC	hsa-mir-1256	NA	6	71498324	0.679039	2	12	36	intron	ENST00000370931	PTGER3
chr1	-	71529109	71529126	NA	MA	G1873.1	ACAATTCTGATGATTATG	NA	NA	8	71529122	0.693317	3	8	48	3UTR	ENST00000370920	ZRANB2
chr1	-	71529821	71529827	CTGTATG	7mer1A	G1874.1	CATACAATTTTCTTCTGAATAACAA	hsa-mir-675	NA	6	71529813	0.718012	1	6	48	3UTR	ENST00000370920	ZRANB2
chr1	-	71533373	71533379	GGAGAAT	7mer2-8	G1875.1	CAAAGAATTCTCCTTTTG	hsa-mir-802	NA	89	71533385	0.710538	4	19	604	miRNA	hsa-mir-186	hsa-mir-186
chr1	-	72536768	72536774	ACTCAAA	7mer1A	G1876.1	ATGAGAACTTTGAGAATTGAA	hsa-mir-616	NA	8	72536765	0.806499	1	8	40	intron	ENST00000357731	NEGR1
chr1	-	72536770	72536776	GCAAAGT	7mer1A	G1876.1	ATGAGAACTTTGAGAATTGAA	hsa-mir-3609;hsa-mir-3609;hsa-mir-3609	NA	8	72536765	0.806499	1	8	40	intron	ENST00000357731	NEGR1
chr1	-	72861818	72861825	AAATCTCC	8mer2-9	G1877.1	GTTATCTTGGGGAGATTTCC	hsa-mir-1293	NA	32	72861825	0.693249	2	64	192	Intergenic	NA	NA
chr1	-	73592999	73593005	ACAGTGA	7mer1A	G1879.1	TCACTGATTGAGTCCTCCTG	hsa-mir-3138	NA	35	73592997	0.714583	1	35	186	Intergenic	NA	NA
chr1	-	74979763	74979770	TTGCATAG	8mer1A	G1882.1	CTATGCAAACTTCGAATAGC	hsa-mir-153-1;hsa-mir-153-2	NA	8	74979759	0.732443	1	8	31	Intergenic	NA	NA
chr1	-	75024343	75024350	GGAGAAAT	8mer1A	G1883.1	CATTTCTCATAGGTGGCACCA	hsa-mir-539;hsa-mir-539	NA	5	75024341	0.775413	1	5	25	Intergenic	NA	NA
chr1	-	78028245	78028251	ATTGTGT	7mer1A	G1884.1	AACACAAAAATTTACTAGGTATG	hsa-mir-592	NA	7	78028252	0.833836	3	7	35	Intergenic	NA	NA
chr1	-	78096495	78096527	NA	MA	G1885.1	TCAGATCAAAGTATCAAATCCTGGTTGTGGGAC	NA	NA	6	78096509	0.90788	2	12	42	intron	ENST00000370801	ZZZ3
chr1	-	78149117	78149123	AGCACCA	7mer2-8	G1887.1	CCGCTGGTGCTGCGGGA	hsa-mir-29c;hsa-mir-29a;hsa-mir-29b-2;hsa-mir-29b-1	NA	5	78149120	0.61294	1	5	10	Intergenic	NA	NA
chr1	-	78149119	78149125	CACCAGC	7mer2-8	G1887.1	CCGCTGGTGCTGCGGGA	hsa-mir-1226;hsa-mir-1226	NA	5	78149120	0.61294	1	5	10	Intergenic	NA	NA
chr1	-	78427312	78427318	TTCACAG	7mer1A	G1889.1	CAGAATTCTGTGAATCATT	hsa-mir-27a;hsa-mir-27b;hsa-mir-27b;hsa-mir-27b;hsa-mir-27b;hsa-mir-27b	SINE	13	78427307	0.624828	2	22	65	intron	ENST00000294623	FUBP1
chr1	-	78430620	78430639	NA	MA	G1890.1	TAAAATGGTTATGATTCAAG	NA	NA	5	78430635	0.822482	1	5	30	CDS	ENST00000294623	FUBP1
chr1	-	78872721	78872735	NA	MA	G1891.1	TGGATACGAATAGGC	NA	NA	6	78872735	0.86758	1	6	12	Intergenic	NA	NA
chr1	-	79216133	79216139	CAAAGAC	7mer1A	G1892.1	CAAATCTGTTGGTCTTTA	hsa-mir-548u	NA	5	79216135	0.71068	1	5	35	Intergenic	NA	NA
chr1	-	81229350	81229356	ATCACTA	7mer2-8	G1896.1	TAGTGATCTTTCTGAAGAGTT	hsa-mir-34b	NA	7	81229348	0.673166	1	7	56	Intergenic	NA	NA
chr1	-	81286141	81286160	NA	MA	G1897.1	GTGTGTTAGAGGGGAGTAGA	NA	NA	9	81286151	0.766226	1	9	36	Intergenic	NA	NA
chr1	-	81303711	81303726	NA	MA	G1898.1	GGGATGGGCGATGGCC	NA	NA	6	81303726	0.98833	1	6	6	Intergenic	NA	NA
chr1	-	82415249	82415255	AAGGTAA	7mer2-8	G1899.1	CTTCGGCATCGTTACCTTGAA	hsa-mir-570	NA	6	82415264	0.861548	1	6	36	Intergenic	NA	NA
chr1	-	84134506	84134521	NA	MA	G1902.1	CAGTAATGTGTTAAGC	NA	NA	45	84134513	0.607029	1	45	180	Intergenic	NA	NA
chr1	-	84744879	84744886	TGCAGACT	8mer1A	G1903.1	ACTACAGTCTGCAGATCA	hsa-mir-1289-1	NA	17	84744881	0.750354	1	17	51	Intergenic	NA	NA
chr1	-	84964138	84964145	TATGGCAC	8mer1A	G1904.1	ATGTGCCATAATATACAAACTTCTACTTTCGTCAG	hsa-mir-183	NA	28	84964147	0.808765	5	21	228	3UTR	ENST00000370645	GNG5
chr1	-	84964219	84964225	CGGTTTG	7mer1A	G1905.1	TTCCCAAACCACTCCTTATGATCCAG	hsa-mir-1304	NA	35	84964218	0.699301	3	21	224	3UTR	ENST00000370645	GNG5
chr1	-	84964222	84964228	TTTGGGA	7mer1A	G1905.1	TTCCCAAACCACTCCTTATGATCCAG	hsa-mir-3913-1;hsa-mir-3913-2	NA	35	84964218	0.699301	3	21	224	3UTR	ENST00000370645	GNG5
chr1	-	84964204	84964211	CTGGATCA	8mer2-9	G1905.1	TTCCCAAACCACTCCTTATGATCCAG	hsa-mir-1243;hsa-mir-1243	NA	35	84964218	0.699301	3	21	224	3UTR	ENST00000370645	GNG5
chr1	-	84964217	84964224	AGTGGTTT	8mer2-9	G1905.1	TTCCCAAACCACTCCTTATGATCCAG	hsa-mir-140	NA	35	84964218	0.699301	3	21	224	3UTR	ENST00000370645	GNG5
chr1	-	85112480	85112502	NA	MA	G1906.1	ACCATTGATGCATTACATTTAAG	NA	NA	5	85112490	0.776528	1	5	35	3UTR	ENST00000342203	SSX2IP
chr1	-	85122234	85122240	TATCTTT	7mer1A	G1907.1	AGCCCTTGTTTTAAAGATATGT	ebv-mir-bhrf1-2	NA	7	85122240	0.698826	1	7	56	intron	ENST00000342203	SSX2IP
chr1	-	85392150	85392156	TGCCCAG	7mer1A	G1908.1	CTACTACTGGGCATTAGTGCAATATAACAG	hsa-mir-1295	NA	8	85392150	0.802857	1	6	58	3UTR	ENST00000370608	MCOLN2
chr1	-	85392147	85392154	TAATGCCC	8mer1A	G1908.1	CTACTACTGGGCATTAGTGCAATATAACAG	hsa-mir-365-1;hsa-mir-365-2	NA	8	85392150	0.802857	1	6	58	3UTR	ENST00000370608	MCOLN2
chr1	-	85392139	85392146	TATTGCAC	8mer1A	G1908.1	CTACTACTGGGCATTAGTGCAATATAACAG	hsa-mir-32	NA	8	85392150	0.802857	1	6	58	3UTR	ENST00000370608	MCOLN2
chr1	-	85392154	85392160	CAGTAGT	7mer2-8	G1908.1	CTACTACTGGGCATTAGTGCAATATAACAG	hsa-mir-199a-1;hsa-mir-199a-2;hsa-mir-199b	NA	8	85392150	0.802857	1	6	58	3UTR	ENST00000370608	MCOLN2
chr1	-	85392139	85392147	TATTGCACT	9mer1A	G1908.1	CTACTACTGGGCATTAGTGCAATATAACAG	hsa-mir-92a-2;hsa-mir-25;hsa-mir-92a-1;hsa-mir-92a-1;hsa-mir-92b;hsa-mir-92b;hsa-mir-92b;hsa-mir-92b	NA	8	85392150	0.802857	1	6	58	3UTR	ENST00000370608	MCOLN2
chr1	-	85622192	85622198	CTGAAGT	7mer1A	G1911.1	CATTTTACTTCAAATATTTTTTG	hsa-mir-573	NA	6	85622204	0.833292	1	6	72	Intergenic	NA	NA
chr1	-	85622198	85622204	GAAAATG	7mer1A	G1911.1	CATTTTACTTCAAATATTTTTTG	hsa-mir-3662	NA	6	85622204	0.833292	1	6	72	Intergenic	NA	NA
chr1	-	85622182	85622188	CAAAAAA	7mer2-8	G1911.1	CATTTTACTTCAAATATTTTTTG	hsa-mir-3613	NA	6	85622204	0.833292	1	6	72	Intergenic	NA	NA
chr1	-	85717924	85717931	AAAGACTG	8mer2-9	G1912.1	CTTTTCAACAGTCTTTGTACA	hsa-mir-548u	NA	9	85717919	0.79015	2	6	44	3UTR	ENST00000471115	C1orf52
chr1	-	85717929	85717936	CTGTTGAA	8mer2-9	G1912.1	CTTTTCAACAGTCTTTGTACA	hsa-mir-1267	NA	9	85717919	0.79015	2	6	44	3UTR	ENST00000471115	C1orf52
chr1	-	85717921	85717927	TACAAAG	7mer2-8	G1912.1	CTTTTCAACAGTCTTTGTACA	ebv-mir-bart22	NA	9	85717919	0.79015	2	6	44	3UTR	ENST00000471115	C1orf52
chr1	-	85717951	85717958	TTCACAGT	8mer1A	G1912.2	TAATGTACTGTGAACTTG	hsa-mir-27a;hsa-mir-27b;hsa-mir-27b;hsa-mir-27b;hsa-mir-27b;hsa-mir-27b	NA	21	85717959	0.752859	2	21	126	3UTR	ENST00000471115	C1orf52
chr1	-	85717952	85717958	TCACAGT	7mer1A	G1912.2	TAATGTACTGTGAACTTG	hsa-mir-128-1;hsa-mir-128-1;hsa-mir-128-2;hsa-mir-128-2	NA	21	85717959	0.752859	2	21	126	3UTR	ENST00000471115	C1orf52
chr1	-	85717954	85717960	ACAGTAC	7mer2-8	G1912.2	TAATGTACTGTGAACTTG	hsa-mir-101-1;hsa-mir-101-2;hsa-mir-101-2;hsa-mir-101-2	NA	21	85717959	0.752859	2	21	126	3UTR	ENST00000471115	C1orf52
chr1	-	85717947	85717953	CAAGTTC	7mer2-8	G1912.2	TAATGTACTGTGAACTTG	ebv-mir-bart18;ebv-mir-bart18	NA	21	85717959	0.752859	2	21	126	3UTR	ENST00000471115	C1orf52
chr1	-	85874858	85874880	NA	MA	G1913.1	TTGTCTTGGGCCACACATGTAAT	NA	NA	5	85874866	0.847072	2	10	30	intron	ENST00000284031	DDAH1
chr1	-	85918046	85918052	TGACCTA	7mer1A	G1914.1	AGTGTAGGTCATTGTCAAGA	hsa-mir-215;hsa-mir-215;hsa-mir-192;hsa-mir-192	DNA	8	85918043	0.689218	1	8	40	intron	ENST00000284031	DDAH1
chr1	-	86621699	86621713	NA	MA	G1915.1	CGACGATCTCTCTGG	NA	NA	8	86621699	0.783221	2	9	23	intron	ENST00000436319	COL24A1
chr1	-	87245272	87245278	TGTAAAC	7mer1A	G1916.1	AGTTTACAGTCTGATGGATCC	hsa-mir-30c-2;hsa-mir-30e;hsa-mir-30e;hsa-mir-30e;hsa-mir-30d;hsa-mir-30b;hsa-mir-30c-1;hsa-mir-30c-1;hsa-mir-30a	NA	136	87245266	0.840356	3	280	615	Intergenic	NA	NA
chr1	-	87350911	87350917	CTCCAGA	7mer1A	G1918.1	TGTTATCTGGAATTATTGGGA	hsa-mir-520a;hsa-mir-520a	NA	12	87350915	0.713765	2	22	84	Intergenic	NA	NA
chr1	-	88269871	88269877	TCCATTA	7mer1A	G1919.1	CGCTTAATGGATAAAAG	hsa-mir-885	SINE	19	88269875	0.702175	2	38	38	Intergenic	NA	NA
chr1	-	89414890	89414897	AAAGAATT	8mer2-9	G1925.1	TACTTTAATTCTTTGCCAAAAG	hsa-mir-186	NA	5	89414891	0.691468	1	5	40	CDS	ENST00000370491	CCBL2
chr1	-	89414897	89414903	AAAAGTA	7mer1A	G1925.1	TACTTTAATTCTTTGCCAAAAG	hsa-mir-548i-3;hsa-mir-559;hsa-mir-548n;hsa-mir-548i-4;hsa-mir-548f-4;hsa-mir-548l;hsa-mir-548k;hsa-mir-548k;hsa-mir-548q;hsa-mir-548j;hsa-mir-548i-1;hsa-mir-548i-2	NA	5	89414891	0.691468	1	5	40	CDS	ENST00000370491	CCBL2
chr1	-	89414884	89414890	TTTGGCA	7mer1A	G1925.1	TACTTTAATTCTTTGCCAAAAG	hsa-mir-96	NA	5	89414891	0.691468	1	5	40	CDS	ENST00000370491	CCBL2
chr1	-	89414884	89414891	TTTGGCAA	8mer1A	G1925.1	TACTTTAATTCTTTGCCAAAAG	hsa-mir-182	NA	5	89414891	0.691468	1	5	40	CDS	ENST00000370491	CCBL2
chr1	-	89445990	89445996	TAAAGCT	7mer2-8	G1926.1	AATACTCTGGCAGCTTTTTAAATTCAGCTTTATCAAG	hsa-mir-9-3;hsa-mir-9-1;hsa-mir-9-2	NA	37	89445998	0.789645	7	42	445	3UTR	ENST00000321792	RBMXL1
chr1	-	89446007	89446015	AGCTGCCAG	9mer2-10	G1926.1	AATACTCTGGCAGCTTTTTAAATTCAGCTTTATCAAG	hsa-mir-22	NA	37	89445998	0.789645	7	42	445	3UTR	ENST00000321792	RBMXL1
chr1	-	89445990	89445997	AAAAGCTG	8mer1A	G1926.1	AATACTCTGGCAGCTTTTTAAATTCAGCTTTATCAAG	hsa-mir-320c-2;hsa-mir-320c-2;hsa-mir-320c-2;hsa-mir-320c-2;hsa-mir-320b-1;hsa-mir-320b-1;hsa-mir-320b-1;hsa-mir-320e;hsa-mir-320d-2;hsa-mir-320a;hsa-mir-320d-1;hsa-mir-320c-1;hsa-mir-320c-1;hsa-mir-320c-1;hsa-mir-320b-2	NA	37	89445998	0.789645	7	42	445	3UTR	ENST00000321792	RBMXL1
chr1	-	89446005	89446011	AAAGCTG	7mer2-8	G1926.1	AATACTCTGGCAGCTTTTTAAATTCAGCTTTATCAAG	hsa-mir-320c-2;hsa-mir-320c-2;hsa-mir-320c-2;hsa-mir-320c-2;hsa-mir-320b-1;hsa-mir-320b-1;hsa-mir-320b-1;hsa-mir-320e;hsa-mir-320d-2;hsa-mir-320a;hsa-mir-320d-1;hsa-mir-320c-1;hsa-mir-320c-1;hsa-mir-320c-1;hsa-mir-320b-2	NA	37	89445998	0.789645	7	42	445	3UTR	ENST00000321792	RBMXL1
chr1	-	89445986	89445992	CTGATAA	7mer1A	G1926.1	AATACTCTGGCAGCTTTTTAAATTCAGCTTTATCAAG	hsa-mir-3161	NA	37	89445998	0.789645	7	42	445	3UTR	ENST00000321792	RBMXL1
chr1	-	89448309	89448315	GGATTTT	7mer2-8	G1927.1	ACCAAAATCCCAGTTCAAAGAAACAAAAAAAAG	hsa-mir-1246	NA	14	89448286	0.910389	2	10	32	3UTR	ENST00000321792	RBMXL1
chr1	-	89448296	89448302	CTTCTTT	7mer1A	G1927.1	ACCAAAATCCCAGTTCAAAGAAACAAAAAAAAG	hsa-mir-3146	NA	14	89448286	0.910389	2	10	32	3UTR	ENST00000321792	RBMXL1
chr1	-	89448289	89448295	CTTTTTG	7mer1A	G1927.1	ACCAAAATCCCAGTTCAAAGAAACAAAAAAAAG	hsa-mir-129-1;hsa-mir-129-1	NA	14	89448286	0.910389	2	10	32	3UTR	ENST00000321792	RBMXL1
chr1	-	89448291	89448298	TTTTGTTT	8mer1A	G1927.1	ACCAAAATCCCAGTTCAAAGAAACAAAAAAAAG	ebv-mir-bart19;ebv-mir-bart19;ebv-mir-bart19	NA	14	89448286	0.910389	2	10	32	3UTR	ENST00000321792	RBMXL1
chr1	-	89672629	89672635	TGGAAAC	7mer1A	G1928.1	GTACTGAAGTTTCCAATTAGAC	hsa-mir-147b	NA	7	89672638	0.801503	2	14	35	Intergenic	NA	NA
chr1	-	89724803	89724809	TTTGGCA	7mer1A	G1929.1	CCATATAATGTGCCAAAAATCTG	hsa-mir-182	NA	9	89724810	0.765592	1	9	45	3UTR	ENST00000417291	GBP5
chr1	-	89724803	89724810	TTTGGCAC	8mer1A	G1929.1	CCATATAATGTGCCAAAAATCTG	hsa-mir-96	NA	9	89724810	0.765592	1	9	45	3UTR	ENST00000417291	GBP5
chr1	-	89724907	89724913	TTATAAA	7mer1A	G1930.1	CACAACTTAAATAGGGCATTTTATAACCTG	hsa-mir-340	NA	7	89724926	0.71656	2	14	49	3UTR	ENST00000417291	GBP5
chr1	-	89724910	89724916	GAAAATG	7mer1A	G1930.1	CACAACTTAAATAGGGCATTTTATAACCTG	hsa-mir-3662	NA	7	89724926	0.71656	2	14	49	3UTR	ENST00000417291	GBP5
chr1	-	89724913	89724919	AATGCCC	7mer2-8	G1930.1	CACAACTTAAATAGGGCATTTTATAACCTG	hsa-mir-365-1;hsa-mir-365-2	NA	7	89724926	0.71656	2	14	49	3UTR	ENST00000417291	GBP5
chr1	-	89733133	89733140	TTCACAGT	8mer1A	G1931.1	CAATACTGTGAACAAAATTG	hsa-mir-27a;hsa-mir-27b;hsa-mir-27b;hsa-mir-27b;hsa-mir-27b;hsa-mir-27b	NA	9	89733144	0.932173	1	9	36	CDS	ENST00000417291	GBP5
chr1	-	89733134	89733140	TCACAGT	7mer1A	G1931.1	CAATACTGTGAACAAAATTG	hsa-mir-128-1;hsa-mir-128-1;hsa-mir-128-2;hsa-mir-128-2	NA	9	89733144	0.932173	1	9	36	CDS	ENST00000417291	GBP5
chr1	-	89733128	89733134	TTTTGTT	7mer1A	G1931.1	CAATACTGTGAACAAAATTG	ebv-mir-bart19;ebv-mir-bart19;ebv-mir-bart19	NA	9	89733144	0.932173	1	9	36	CDS	ENST00000417291	GBP5
chr1	-	89733129	89733135	TTTGTTC	7mer1A	G1931.1	CAATACTGTGAACAAAATTG	hsa-mir-375	NA	9	89733144	0.932173	1	9	36	CDS	ENST00000417291	GBP5
chr1	-	89733136	89733142	ACAGTAT	7mer2-8	G1931.1	CAATACTGTGAACAAAATTG	hsa-mir-144	NA	9	89733144	0.932173	1	9	36	CDS	ENST00000417291	GBP5
chr1	-	89951635	89951643	CAAAGTGAT	9mer2-10	G1932.1	AGTCTGACAATCACTTTGGGAT	hsa-mir-3609;hsa-mir-3609;hsa-mir-3609	NA	59	89951647	0.705504	2	117	290	Intergenic	NA	NA
chr1	-	89951640	89951647	TGATTGTC	8mer1A	G1932.1	AGTCTGACAATCACTTTGGGAT	hsa-mir-219-2;hsa-mir-219-1;hsa-mir-219-1	NA	59	89951647	0.705504	2	117	290	Intergenic	NA	NA
chr1	-	90775661	90775668	TCAAGAGC	8mer1A	G1934.1	GGGGTGCAAGCTCTTGATTCA	hsa-mir-335;hsa-mir-335	DNA	84	90775657	0.790477	2	26	468	Intergenic	NA	NA
chr1	-	90857785	90857792	TCACACCT	8mer1A	G1935.1	AGGTGTGATAACGAGG	hsa-mir-1228	NA	12	90857792	0.711007	1	4	32	Intergenic	NA	NA
chr1	-	91381419	91381425	TGTAGTG	7mer1A	G1939.1	TAATTAATAAACAATGCTCACTACACAGT	hsa-mir-142	NA	12	91381430	0.900348	1	12	78	3UTR	ENST00000443982	ZNF644
chr1	-	91381421	91381427	TAGTGAG	7mer1A	G1939.1	TAATTAATAAACAATGCTCACTACACAGT	hsa-mir-3174;hsa-mir-3174;hsa-mir-3174	NA	12	91381430	0.900348	1	12	78	3UTR	ENST00000443982	ZNF644
chr1	-	91382383	91382390	GAAAATGA	8mer2-9	G1940.1	AACTTCATTTTCTCTACTAATG	hsa-mir-3662	NA	7	91382379	0.763345	2	7	63	CDS	ENST00000443982	ZNF644
chr1	-	91382384	91382390	AAAATGA	7mer2-8	G1940.1	AACTTCATTTTCTCTACTAATG	hsa-mir-3662	NA	7	91382379	0.763345	2	7	63	CDS	ENST00000443982	ZNF644
chr1	-	91382376	91382382	TAGTAGA	7mer1A	G1940.1	AACTTCATTTTCTCTACTAATG	hsa-mir-411;hsa-mir-411	NA	7	91382379	0.763345	2	7	63	CDS	ENST00000443982	ZNF644
chr1	-	91852808	91852814	AGAACAA	7mer1A	G1941.1	GGAGGTGTCAGAAAAGTTACCACAGGGATAACTGGCTTGTGGCGGCCAAGCGTTCATAGCGACGTCGCTTTTTGATCCTTCGATGTCGGCTCTTCCTATCATTGTGAAGCAGAATTCACCAAGCGTTGGATTGTTCACCCACTAATAGGGAACGTGAGCTGGA	hsa-mir-589	RNA	11110	91852937	0.985361	30	416	73923	intron	ENST00000370425	HFM1
chr1	-	91852919	91852926	CCTGTGGT	8mer2-9	G1941.1	GGAGGTGTCAGAAAAGTTACCACAGGGATAACTGGCTTGTGGCGGCCAAGCGTTCATAGCGACGTCGCTTTTTGATCCTTCGATGTCGGCTCTTCCTATCATTGTGAAGCAGAATTCACCAAGCGTTGGATTGTTCACCCACTAATAGGGAACGTGAGCTGGA	ebv-mir-bart12;ebv-mir-bart12;ebv-mir-bart12	RNA	11110	91852937	0.985361	30	416	73923	intron	ENST00000370425	HFM1
chr1	-	91852917	91852923	TCCCTGT	7mer2-8	G1941.1	GGAGGTGTCAGAAAAGTTACCACAGGGATAACTGGCTTGTGGCGGCCAAGCGTTCATAGCGACGTCGCTTTTTGATCCTTCGATGTCGGCTCTTCCTATCATTGTGAAGCAGAATTCACCAAGCGTTGGATTGTTCACCCACTAATAGGGAACGTGAGCTGGA	hsa-mir-1274a;hsa-mir-339;hsa-mir-1274b;hsa-mir-1274b	RNA	11110	91852937	0.985361	30	416	73923	intron	ENST00000370425	HFM1
chr1	-	91852938	91852944	CACCTCC	7mer2-8	G1941.1	GGAGGTGTCAGAAAAGTTACCACAGGGATAACTGGCTTGTGGCGGCCAAGCGTTCATAGCGACGTCGCTTTTTGATCCTTCGATGTCGGCTCTTCCTATCATTGTGAAGCAGAATTCACCAAGCGTTGGATTGTTCACCCACTAATAGGGAACGTGAGCTGGA	hsa-mir-1306;hsa-mir-1306	RNA	11110	91852937	0.985361	30	416	73923	intron	ENST00000370425	HFM1
chr1	-	91852870	91852876	ACAAAAA	7mer1A	G1941.1	GGAGGTGTCAGAAAAGTTACCACAGGGATAACTGGCTTGTGGCGGCCAAGCGTTCATAGCGACGTCGCTTTTTGATCCTTCGATGTCGGCTCTTCCTATCATTGTGAAGCAGAATTCACCAAGCGTTGGATTGTTCACCCACTAATAGGGAACGTGAGCTGGA	hsa-mir-3613	RNA	11110	91852937	0.985361	30	416	73923	intron	ENST00000370425	HFM1
chr1	-	91852925	91852931	GTAACTT	7mer2-8	G1941.1	GGAGGTGTCAGAAAAGTTACCACAGGGATAACTGGCTTGTGGCGGCCAAGCGTTCATAGCGACGTCGCTTTTTGATCCTTCGATGTCGGCTCTTCCTATCATTGTGAAGCAGAATTCACCAAGCGTTGGATTGTTCACCCACTAATAGGGAACGTGAGCTGGA	ebv-mir-bart13;ebv-mir-bart13	RNA	11110	91852937	0.985361	30	416	73923	intron	ENST00000370425	HFM1
chr1	-	91852915	91852921	CATCCCT	7mer1A	G1941.1	GGAGGTGTCAGAAAAGTTACCACAGGGATAACTGGCTTGTGGCGGCCAAGCGTTCATAGCGACGTCGCTTTTTGATCCTTCGATGTCGGCTCTTCCTATCATTGTGAAGCAGAATTCACCAAGCGTTGGATTGTTCACCCACTAATAGGGAACGTGAGCTGGA	hsa-mir-188;hsa-mir-188	RNA	11110	91852937	0.985361	30	416	73923	intron	ENST00000370425	HFM1
chr1	-	91853007	91853013	TGAAAAT	7mer1A	G1941.2	AAGGGCAAAAGCTCGCTTGATCTTGATTTTCAGTACGAATACAGACCGTGAA	hsa-mir-3662	RNA	408	91852988	0.694946	3	11	2595	intron	ENST00000370425	HFM1
chr1	-	91853025	91853031	GAGCTTT	7mer2-8	G1941.2	AAGGGCAAAAGCTCGCTTGATCTTGATTTTCAGTACGAATACAGACCGTGAA	hsa-mir-188	RNA	408	91852988	0.694946	3	11	2595	intron	ENST00000370425	HFM1
chr1	-	91853027	91853033	GCTTTTG	7mer2-8	G1941.2	AAGGGCAAAAGCTCGCTTGATCTTGATTTTCAGTACGAATACAGACCGTGAA	hsa-mir-3140	RNA	408	91852988	0.694946	3	11	2595	intron	ENST00000370425	HFM1
chr1	-	91853060	91853066	TCCTCCC	7mer1A	G1942.1	TAACGCAGGTGTCCTAAGGCGAGCTCAGGGAGGACAG	hsa-mir-2116	RNA	1791	91853076	0.668329	4	42	7583	intron	ENST00000370425	HFM1
chr1	-	91853063	91853070	TCCCTGAG	8mer1A	G1942.1	TAACGCAGGTGTCCTAAGGCGAGCTCAGGGAGGACAG	hsa-mir-125b-2;hsa-mir-125b-1;hsa-mir-125a;hsa-mir-125a	RNA	1791	91853076	0.668329	4	42	7583	intron	ENST00000370425	HFM1
[truncated: 30,256 more rows]
