# Supplementary material for: EBV BART MicroRNAs Target Multiple Pro-apoptotic Cellular Genes to Promote Epithelial Cell Survival
Source: PLoS Pathog. 2015 Jun 12;11(6):e1004979. doi: 10.1371/journal.ppat.1004979 (PMC4466530; doi:10.1371/journal.ppat.1004979)
Supplement: S4 Table — Listed is the published evidence arguing that these 10 candidate target mRNAs for the anti-apoptotic miR-BARTs encode cellular proteins that are pro-apoptotic and/or anti-proliferative. Information including key findings, references and PMID are shown. (XLSX) [file ppat.1004979.s009.xlsx]

## Sheet: Sheet1
Gene Name	Findings	Reference	PMID
FEM1B	Attenuates oncogenic Gli antoregulatory loop	Glider AS et al., 2013	24076122
	Mediates proteasome inhibitor-induced apoptosis	Subauste MC et al., 2010	19908242
	Activates CHK1	Sun TP et al., 2009	19330022
	Overexpression induces apoptosis	Chan SL et al., 1999	10542291
DICE1	Inhibits growth of prostate cancer cells	Filleur S et al., 2009	19906297
	Promoter methylated in prostate cancer cells such as DU145 and LNCaP	Ropke A et al., 2005	16007164
	Expression in lung and prostate cancers suppresses tumor growth	Wieland I et al., 2004	15254679
CASZ1	Inhibits cell cycle and restores pRb	Liu Z et al., 2013	23892435
	Both isoforms of CASZ1 suppress neuroblastoma cell growth	Liu Z et al., 2011	21490919
	Inhibits migration and suppresses tumorigenicity in neuroblastoma	Liu Z et al., 2011	21252912
OCT1	Activates GADD45 and induces G2/M arrest and apoptosis	Hirose T et al., 2003	14586402
	Induces growth arrest in vascular smooth muscle cells by activating GADD45	Bruemmer D et al., 2003	12881480
	induced after exposure to DNA damage and binds to GADD promoter	Jin S et al., 2001	11420680
	Expression level and transcription activity are enhanced by DNA damage	Zhao H et al., 2000	11103783
	Overexpression induces apoptosis in Xenopus embryo	Beenstra GJ, 1998	10200537
ARID2	Frequently mutated in papillary renal cancers	Kovac M et al., 2015	25790038
	Freuqently mutated in hepatocellular carcinoma	You J et al., 2015	25701229
	Truncation mutations in melanomas	Ding L et al., 2014	25393105
	Frequently mutated in lung cancers	Huang HT et al., 2015	25370573
	Mutation associated with pancreatic cancer	Zhu B et al., 2014	24585446
	Frequently inactivated in colorectal cancer	Cajuso T et al., 2014	24382590
	Frequently mutated in non-small cell lung cancer	Manceau G et al., 2013	23047306
	18.2% of HCV associated hepatocellular carcinomas bear ARID2 mutation	Li M et al., 2011	21822264
	Targeted by oncogenic miR-155	Yin Q et al., 2008	18367535
CREBBP	Binds to and stabilizes P53 upon cellular stress	Ferreon JC et al., 2009	19357310
	Depletion induces c-myc, suppresses P21, and promotes cell growth without growth factors	Rajabi HN et al., 2005	15522869
	Releases pro-apoptotic BAX from Ku70 by acetylation	Cohen HY et al., 2004	15023334
	Ectopic expression up-regulates PTEN expression	Vasudenvan KM et al., 2004	14729949
	Co-localizes with HIPK2 to acetylate P53	Hofmann TG et al., 2002	11740489
	Targeted by HPV E6 to abrogate P53 mediated transcription	Zimmermann H et al., 1999	10400710
	Employed by Adenovirus E1A to repress host genes upregulated by Rb	Ferrari et al., 2014	25525796
	Blocked by Adenovirus E1A to activate P53	Somasundaram K et al., 1997	9070653
	Sequestered by HTLV Tax to inhibit P53 activation and mediate viral transcription	Suzuki T et al., 1999	10435595
	Inhibited by KSHV LANA-1 to abrogate IFN signaling	Cloutier et al., 2010	20048166
	Inhibited by KSHV K8 protein	Hwang et al., 2001	11533213
SH2B3	Suppresses development of radiation-induced B-cell malignancies	Louria-Hayon I et al., 2013	24297922
	Loss of SH2B3 promotes lymphoid cell proliferation	Perez-Garcia A et al., 2013	23908464
	Negatively regulates neurite outgrowth by repressing PLCgamma, MEK-EK1/2 and PI3K-AKT	Wang TC et al., 2011	22028877
	Overexpression in fetal liver cells induces apoptosis	Tong W et al., 2005	15705783
	SH2B3 deficiency partially mitigates hematopoietic stem cell aging	Bersenev A et al 2012	22812478
	Inhibits neuron proliferation after stroke	Ahlenius H et al., 2012	22496561
	Down-regulates SCF-induced proliferation in Mast cells	Simon C et al., 2008	18753636
PPP3R1	Induces TRAIL expression	Su Z et al., 2012	22197822
	Inhibits anti-apoptotic HIF-1a by facilitating proteasome degradation	Li N et al., 2011	21256111
	Binds to and increases P53 activity	Cheng et al., 2011	21910968
	Sensitizes cells to dasatinib treatment	Macleod et al., 2014	25253785
	Activates pro-apoptotic ASK1	Liu Q et al., 2006	16648474
	Cooperates with CnA to mediate Ca2+-induced apoptosis by dephosphorylating BAD	Wang HG et al., 1999	10195903
PAK2	Cleaved and activated by caspase and induces apoptotic body formation	Rudel T et al., 1997	9171063
	Phosphorylates and negatively control c-Myc	Huang Z et al., 2004	14749374
	Induced by ginkgolide B to mediate apoptosis	Ksuuw YD et al., 2009	19723096
	Induced by photodynamic treatment to mediate apoptosis	Chan WH, 2011	21541041
	Deficiency of caspase activation of PAK2 leads to increased cell growth	Marlin JW et al., 2011	21499899
	Induced by caffeine in osteoblasts, activates JNK and apoptosis	Lu PZ et al., 2008	19325779
	Induced by mycotoxin citrinin, activates JNK and apoptosis	Huang YT et al., 2009	18767140
	Induced by methylglyoxal to mediate apoptosis	Chan WH et al., 2007	17131386
	Posttranslational myristoylation of PAK2 potentiates late apoptosis events	Vilas GL et al., 2006	16617111
	Casp3-activated PAK2 phosphorylates MNK1 to inhibit protein synthesis	Wilkes MC et al., 2003	14612425
	Required for Fas-induced apoptosis in Jukat T cells	Rudel T, 1998	9551947
TP53INP1	Targeted by oncogenic miR-155 in liver cancers	Liu F, 2015	25633840
	Targeted by oncogenic miR-106a in hepatcellular carcinoma	Yuan R et al., 2014	25510666
	Enhances oxidative stress-induced P53 activity via SUMOylation on P53	Peuget S et al., 2014	24608790
	Promotes autophagy-dependent apoptosis by interacting with LC3 and ATG8	Seillier M et al., 2012	22421968
	Suppression in beta cells inhibits apoptosis	Zhou Y et al., 2012	21965303
	Decreases pancreatic cancer cell migration by suppressing SPARC	Seux et al., 2011	21339733
	Targeted by miR-155, and restoration inhibits pancreatic tumor development	Gironella M, 2007	17911264
	Deficiency in mice showed increased incidence and multiplicity of tumors	Gommeaux et al., 2007	17242209
	Induced by P73 and mediates cell cycle arrest and apoptosis	Tomasini R et al., 2005	16044147
	Binds to HIPK2 and P53 to activate transcription of p21, mdm2, pig3 and bax	Tomasini R et al., 2003	12851404
	Induced by P53, and activates P53 by phosphorylation	Okamura S et al., 2001	11511362
