# Supplementary material for: EBV BART MicroRNAs Target Multiple Pro-apoptotic Cellular Genes to Promote Epithelial Cell Survival
Source: PLoS Pathog. 2015 Jun 12;11(6):e1004979. doi: 10.1371/journal.ppat.1004979 (PMC4466530; doi:10.1371/journal.ppat.1004979)
Supplement: S5 Table — (XLSX) [file ppat.1004979.s010.xlsx]

## Sheet: TableS5-qPCR-primer
Primer Name	Sequence
FEM1B-fw-q	5'-GGTCTGAAAGCGACATCCG-3'
FEM1B-rv-q	5'-AAGCGTACCACCTTTGCGT-3'
CREBBP-fw-q	5'-CGGCTCTAGTATCAACCCAGG-3'
CREBBP-rv-q	5'-TTTTGTGCTTGCGGATTCAGT-3'
ARID2-fw	5'-CAGTGTGTCGGATTATCTGCG-3'
ARID2-rv	5'-GCATGACGTGCTTGCTTTCATT-3'
SH2B3-fw-q	5'-TTGAGATGCCTGACAACCTTTAC-3'
SH2B3-rv-q	5'-GCTCTAGGGCTGAGGGAATATG-3'
PPP3R1-fw-q	5'-CCTTTGGAAATGTGCTCACACT-3'
PPP3R1-rv-q	5'-GGATTCTGTTGTAACTCAGGCAG-3'
PAK2-fw-q	5'-TGAGCACACCATCCATGTTGG-3'
PAK2-rv-q	5'-AGGTCTGTAGTAATCGAGCCC-3'
TP53INP1-fw-q	5'-TTCCTCCAACCAAGAACCAGA-3'
TP53INP1-rv-q	5'-GCTCAGTAGGTGACTCTTCACT-3'
CASZ1A-fw-q	5'-GGATGCTGAGACAGATGAGTGC-3'
CASZ1A-rv-q	5'-CTGTCGGCATAGAGATGGTGTT-3'
CASZ1B-fw-q	5'-TCCCTCCGAGCCTCCGTAT-3'
CASZ1B-rv-q	5'-GGGTCCCTTCCACCCAAGA-3'
DICE1-fw-q	5'-AGCCGCCCTATGCTATCAAG-3'
DICE1-rv-q	5'-CAAGAGTCGTAAGTCCTTCAGC-3'
OCT1-fw-q	5'-ATGAACAATCCGTCAGAAACCAG-3'
OCT1-rv-q	5'-GATGGAGATGTCCAAGGAAAGC-3'
GAPDH-fw-q	5'-AAGTATGACAACAGCCTCAAGA-3'
GAPDH-rv-q	5'-CACCACCTTCTTGATGTCATCA-3'
