# Supplementary material for: EBV BART MicroRNAs Target Multiple Pro-apoptotic Cellular Genes to Promote Epithelial Cell Survival
Source: PLoS Pathog. 2015 Jun 12;11(6):e1004979. doi: 10.1371/journal.ppat.1004979 (PMC4466530; doi:10.1371/journal.ppat.1004979)
Supplement: S6 Table — (XLSX) [file ppat.1004979.s011.xlsx]

## Sheet: Sheet1
Oligo Name	Sequence
DK-CASZ1-1-T	5'-AGCGAGCCCACAGATAATCCAGCCGTTGGTGAAGCCACAGATGCAACGGCTGGTTTATCTGTGGGCA-3'
DK-CASZ1-1-B	5'-GGCATGCCCACAGATAAACCAGCCGTTGCATCTGTGGCTTCACCAACGGCTGGATTATCTGTGGGCT-3'
DK-CASZ1-2-T	5'-AGCGCCTACCACATCAACGACGATGCTGGTGAAGCCACAGATGCAGCATCGTCCTTGATGTGGTAGC-3'
DK-CASZ1-2-B	5'-GGCAGCTACCACATCAAGGACGATGCTGCATCTGTGGCTTCACCAGCATCGTCGTTGATGTGGTAGG-3'
DK-DICE1-1-T	5'-AGCGCCCATGAAGAGGTGAATACTGATGGTGAAGCCACAGATGCATCAGTATTGACCTCTTCATGGC-3'
DK-DICE1-1-B	5'-GGCAGCCATGAAGAGGTCAATACTGATGCATCTGTGGCTTCACCATCAGTATTCACCTCTTCATGGG-3'
DK-DICE1-2-T	5'-AGCGTCCACTAATGATTGGATAATACTGGTGAAGCCACAGATGCAGTATTATCGAATCATTAGTGGT-3'
DK-DICE1-2-B	5'-GGCAACCACTAATGATTCGATAATACTGCATCTGTGGCTTCACCAGTATTATCCAATCATTAGTGGA-3'
DK-ARID2-1-T	5'-AGCGTGACTGATAGAGAGTTCGTTAATGGTGAAGCCACAGATGCATTAACGAAGTCTCTATCAGTCT-3'
DK-ARID2-1-B	5'-GGCAAGACTGATAGAGACTTCGTTAATGCATCTGTGGCTTCACCATTAACGAACTCTCTATCAGTCA-3'
DK-ARID2-2-T	5'-AGCGCAAGTGGACTTTGGTATTAACGTGGTGAAGCCACAGATGCACGTTAATAGCAAAGTCCACTTC-3'
DK-ARID2-2-B	5'-GGCAGAAGTGGACTTTGCTATTAACGTGCATCTGTGGCTTCACCACGTTAATACCAAAGTCCACTTG-3'
DK-CREBBP-1-T	5'-AGCGCATGCTGCCTACTTCAGCTATCTGGTGAAGCCACAGATGCAGATAGCTGTAGTAGGCAGCATC-3'
DK-CREBBP-1-B	5'-GGCAGATGCTGCCTACTACAGCTATCTGCATCTGTGGCTTCACCAGATAGCTGAAGTAGGCAGCATG-3'
DK-CREBBP-2-T	5'-AGCGCATGGCCATTTCTGCTTCCCGATGGTGAAGCCACAGATGCATCGGGAAGGAGAAATGGCCATC-3'
DK-CREBBP-2-B	5'-GGCAGATGGCCATTTCTCCTTCCCGATGCATCTGTGGCTTCACCATCGGGAAGCAGAAATGGCCATG-3'
DK-SH2B3-1-T	5'-AGCGGTCGTGCCAGTTTCGAAGTGACTGGTGAAGCCACAGATGCAGTCACTTCCAAACTGGCACGAG-3'
DK-SH2B3-1-B	5'-GGCACTCGTGCCAGTTTGGAAGTGACTGCATCTGTGGCTTCACCAGTCACTTCGAAACTGGCACGAC-3'
DK-SH2B3-2-T	5'-AGCGCCCTGACAACCTTAACACCTTTTGGTGAAGCCACAGATGCAAAAGGTGTAAAGGTTGTCAGGC-3'
DK-SH2B3-2-B	5'-GGCAGCCTGACAACCTTTACACCTTTTGCATCTGTGGCTTCACCAAAAGGTGTTAAGGTTGTCAGGG-3'
DK-PAK2-1-T	5'-AGCGCCACCAGAGGTGGATACACGGATGGTGAAGCCACAGATGCATCCGTGTAACCACCTCTGGTGC-3'
DK-PAK2-1-B	5'-GGCAGCACCAGAGGTGGTTACACGGATGCATCTGTGGCTTCACCATCCGTGTATCCACCTCTGGTGG-3'
DK-PAK2-2-T	5'-AGCGTCATGCTAATCAACTGATCCACTGGTGAAGCCACAGATGCAGTGGATCACTTGATTAGCATGT-3'
DK-PAK2-2-B	5'-GGCAACATGCTAATCAAGTGATCCACTGCATCTGTGGCTTCACCAGTGGATCAGTTGATTAGCATGA-3'
DK-TP53INP1-1-T	5'-AGCGAACTGAGCACCCTACAGTCTTTTGGTGAAGCCACAGATGCAAAAGACTGAAGGGTGCTCAGTA-3'
DK-TP53INP1-1-B	5'-GGCATACTGAGCACCCTTCAGTCTTTTGCATCTGTGGCTTCACCAAAAGACTGTAGGGTGCTCAGTT-3'
DK-TP53INP1-2-T	5'-AGCGTGAGCTTTCGCCCATCCCAGTGTGGTGAAGCCACAGATGCACACTGGGAAGGGCGAAAGCTCT-3'
DK-TP53INP1-2-B	5'-GGCAAGAGCTTTCGCCCTTCCCAGTGTGCATCTGTGGCTTCACCACACTGGGATGGGCGAAAGCTCA-3'
DK-OCT1-1-T	5'-AGCGCGAAAAAGAGGTGTTTCGTGTTTGGTGAAGCCACAGATGCAAACACGAATCACCTCTTTTTCC-3'
DK-OCT1-1-B	5'-GGCAGGAAAAAGAGGTGATTCGTGTTTGCATCTGTGGCTTCACCAAACACGAAACACCTCTTTTTCG-3'
DK-OCT1-2-T	5'-AGCGACAATATGGAAAATGAGGTGATTGGTGAAGCCACAGATGCAATCACCTCTTTTTCCATATTGA-3'
DK-OCT1-2-B	5'-GGCATCAATATGGAAAAAGAGGTGATTGCATCTGTGGCTTCACCAATCACCTCATTTTCCATATTGT-3'
