# Supplementary material for: EBV BART MicroRNAs Target Multiple Pro-apoptotic Cellular Genes to Promote Epithelial Cell Survival
Source: PLoS Pathog. 2015 Jun 12;11(6):e1004979. doi: 10.1371/journal.ppat.1004979 (PMC4466530; doi:10.1371/journal.ppat.1004979)
Supplement: S7 Table — (XLSX) [file ppat.1004979.s012.xlsx]

## Sheet: Sheet1
Primer Name	Sequence
DKcasz1-inFw	AACTTCATATTGCACAGTTGCACTATAAGCCATTGC
DKcasz1-inRv	GCAATGGCTTATAGTGCAACTGTGCAATATGAAGTT
DKfem1b-inFw	TAAAGTCGTTTAATGTCGAGGTAAAAAGTAAAGGAC
DKfem1b-inRv	GTCCTTTACTTTTTACCTCGACATTAAACGACTTTA
DKoct1-inFw	TGCATTGTACTTCACATCGTATTGTGCTAGGTAGAT
DKoct1-inRv	ATCTACCTAGCACAATACGATGTGAAGTACAATGCA
DKarid2-inFw	TTTTTATATTTACAAATCGGATTAAGCTGGTTTGAA
DKarid2-inRv	TTCAAACCAGCTTAATCCGATTTGTAAATATAAAAA
Dkcrebbp-inFw	ACACCCACACACATCTTTGTTTACATAATGGCTGAA
Dkcrebbp-inRv	TTCAGCCATTATGTAAACAAAGATGTGTGTGGGTGT
DKsh2b3-inFw	CTGAAGTCAAATCTCTTTGTTTACAAGTGATACAAT
DKsh2b3-inRv	ATTGTATCACTTGTAAACAAAGAGATTTGACTTCAG
DKPAK2-inFw	CAAATTTTACCATTCTATCTTAACAGTTGGATGGAT
DKPAK2-inRv	ATCCATCCAACTGTTAAGATAGAATGGTAAAATTTG
DKTP53INP1-inFw	TGTTAACACCTGTTCTATCTTATTGGGTTGTGGTGC
DKTP53INP1-inRv	GCACCACAACCCAATAAGATAGAACAGGTGTTAACA
DPppp3R1-inFw	GCTTCATTCTGCTACTATCTTACTAGGAGCCATTGC
DKppp3R1-inRv	GCAATGGCTCCTAGTAAGATAGTAGCAGAATGAAGC
DKsh2b3-mutfw	CAACTCGAGCAAGTGATACAATTCATAGGGGG
